# Supplementary material for: Post-marketing safety concerns with pirfenidone and nintedanib: an analysis of individual case safety reports from the FDA adverse event reporting system database and the Japanese adverse drug event report databases
Source: Front Pharmacol. 2025 Apr 28;16:1530697. doi: 10.3389/fphar.2025.1530697 (PMC12067420; doi:10.3389/fphar.2025.1530697)
Supplement: Supplementary file 1 [file DataSheet1.zip]

Archive with 7 entries (7 files):
- Supplementary table 1.XLSX
- Supplementary table 2.XLSX
- Supplementary table 3.XLSX
- Supplementary table 4.XLSX
- Supplementary table 5.XLSX
- Supplementary table 6.XLSX
- Supplementary table 7.DOCX
