# Supplementary material for: Post-marketing safety concerns with pirfenidone and nintedanib: an analysis of individual case safety reports from the FDA adverse event reporting system database and the Japanese adverse drug event report databases
Source: Front Pharmacol. 2025 Apr 28;16:1530697. doi: 10.3389/fphar.2025.1530697 (PMC12067420; doi:10.3389/fphar.2025.1530697)
Supplement: Supplementary file 1 [file DataSheet1.zip › Supplementary table 1.XLSX]

## Sheet: Sheet1
SOC name	PT	Case number	ROR(95%CI)	PRR(χ2)	EBGM(EBGM05)	IC(IC025)	adjusted P value
General disorders and administration site conditions	Death*	6801	5.85(5.71-6)	5.47(24925.44)	5.42(5.31)	2.44(0.77)	0
Gastrointestinal disorders	Nausea	4559	4.36(4.24-4.5)	4.19(11108.61)	4.16(4.06)	2.06(0.39)	0
Metabolism and nutrition disorders	Decreased appetite	2822	8.56(8.24-8.89)	8.31(17904.29)	8.18(7.93)	3.03(1.37)	0
Investigations	Weight decreased	1867	4.71(4.5-4.93)	4.63(5290.59)	4.6(4.42)	2.2(0.53)	0
Gastrointestinal disorders	Abdominal discomfort	1460	5.68(5.39-5.98)	5.6(5469.72)	5.55(5.31)	2.47(0.81)	0
Respiratory, thoracic and mediastinal disorders	Cough*	1448	3.48(3.31-3.67)	3.44(2502.84)	3.42(3.28)	1.78(0.11)	0
Gastrointestinal disorders	Abdominal pain upper	1372	4.86(4.6-5.12)	4.8(4092.13)	4.76(4.55)	2.25(0.58)	0
Gastrointestinal disorders	Dyspepsia	985	7.75(7.27-8.25)	7.67(5629.63)	7.56(7.17)	2.92(1.25)	0
Skin and subcutaneous tissue disorders	Photosensitivity reaction	634	28.85(26.62-31.27)	28.65(15934.59)	27.04(25.27)	4.76(3.09)	0
Gastrointestinal disorders	Gastrooesophageal reflux disease	516	4.94(4.52-5.38)	4.91(1593.03)	4.87(4.53)	2.28(0.62)	0
Respiratory, thoracic and mediastinal disorders	Productive cough*	444	6.06(5.52-6.66)	6.04(1844)	5.97(5.52)	2.58(0.91)	0
Injury, poisoning and procedural complications	Sunburn*	326	34.07(30.44-38.14)	33.95(9712.05)	31.69(28.84)	4.99(3.32)	0
Respiratory, thoracic and mediastinal disorders	Lung disorder*	291	4.24(3.78-4.76)	4.23(712.82)	4.2(3.82)	2.07(0.41)	2.9e-154
Nervous system disorders	Ageusia	202	6.17(5.37-7.09)	6.16(861.65)	6.09(5.42)	2.61(0.94)	3.25e-186
Injury, poisoning and procedural complications	Product dose omission in error*	158	4.48(3.83-5.24)	4.47(421.59)	4.44(3.89)	2.15(0.48)	7.33e-91
Respiratory, thoracic and mediastinal disorders	Respiratory disorder	135	3.34(2.82-3.96)	3.34(219.54)	3.32(2.88)	1.73(0.07)	4.35e-47
Metabolism and nutrition disorders	Feeding disorder	130	3.96(3.33-4.71)	3.96(285.2)	3.93(3.4)	1.98(0.31)	2.87e-61
Respiratory, thoracic and mediastinal disorders	Pneumothorax*	130	5.84(4.91-6.94)	5.83(513.71)	5.77(4.99)	2.53(0.86)	1.29e-110
Respiratory, thoracic and mediastinal disorders	Pulmonary hypertension*	109	4.07(3.37-4.91)	4.06(249.6)	4.04(3.45)	2.01(0.35)	1.73e-53
Gastrointestinal disorders	Eructation*	99	4.37(3.59-5.33)	4.37(254.79)	4.34(3.67)	2.12(0.45)	1.49e-54
Respiratory, thoracic and mediastinal disorders	Acute respiratory failure*	95	3.54(2.9-4.34)	3.54(172.04)	3.52(2.97)	1.82(0.15)	1.12e-36
Surgical and medical procedures	Lung transplant*	80	13.76(11.01-17.18)	13.75(918.15)	13.38(11.1)	3.74(2.07)	6.43e-197
Respiratory, thoracic and mediastinal disorders	Pulmonary thrombosis*	57	3.5(2.7-4.54)	3.5(100.88)	3.48(2.8)	1.8(0.13)	4.05e-21
Respiratory, thoracic and mediastinal disorders	Bronchiectasis*	47	4.64(3.48-6.18)	4.63(132.64)	4.6(3.62)	2.2(0.53)	7.86e-28
Cardiac disorders	Arteriosclerosis coronary artery*	44	6.13(4.56-8.26)	6.13(186.52)	6.06(4.73)	2.6(0.93)	2.74e-39
Respiratory, thoracic and mediastinal disorders	Upper-airway cough syndrome*	42	3.23(2.39-4.38)	3.23(64.23)	3.21(2.49)	1.68(0.02)	4.02e-13
Investigations	Oxygen consumption increased*	40	9.88(7.22-13.51)	9.87(312.37)	9.69(7.45)	3.28(1.61)	6.05e-66
Nervous system disorders	Parosmia*	38	3.94(2.86-5.42)	3.94(82.54)	3.91(2.99)	1.97(0.3)	5.34e-17
Metabolism and nutrition disorders	Appetite disorder	37	3.79(2.74-5.24)	3.79(75.36)	3.77(2.87)	1.91(0.25)	1.88e-15
Respiratory, thoracic and mediastinal disorders	Sputum increased*	37	10.96(7.91-15.19)	10.96(327.09)	10.73(8.17)	3.42(1.76)	6.3e-69
Investigations	International normalised ratio decreased*	35	10.4(7.44-14.54)	10.4(290.81)	10.19(7.7)	3.35(1.68)	3.86e-61
Respiratory, thoracic and mediastinal disorders	Paranasal sinus hypersecretion*	33	6.29(4.46-8.87)	6.29(144.89)	6.22(4.67)	2.64(0.97)	3.68e-30
Respiratory, thoracic and mediastinal disorders	Pulmonary pain*	31	5.78(4.06-8.24)	5.78(121.06)	5.72(4.25)	2.52(0.85)	4.69e-25
Injury, poisoning and procedural complications	Thermal burn*	30	3.32(2.32-4.76)	3.32(48.34)	3.31(2.45)	1.72(0.06)	1.37e-09
General disorders and administration site conditions	Exercise tolerance decreased*	30	3.61(2.52-5.17)	3.61(56.18)	3.59(2.66)	1.84(0.18)	2.9e-11
Gastrointestinal disorders	Oesophageal pain*	28	5.94(4.09-8.63)	5.94(113.56)	5.88(4.3)	2.56(0.89)	2.21e-23
Respiratory, thoracic and mediastinal disorders	Lower respiratory tract congestion*	26	7.99(5.42-11.77)	7.99(156.25)	7.87(5.69)	2.98(1.31)	2.74e-32
Gastrointestinal disorders	Epigastric discomfort*	23	4(2.65-6.03)	4(51.3)	3.97(2.82)	1.99(0.32)	4.22e-10
Gastrointestinal disorders	Chapped lips*	21	3.81(2.48-5.86)	3.81(43.22)	3.79(2.65)	1.92(0.26)	2.38e-08
Nervous system disorders	Hypogeusia	21	8.34(5.41-12.84)	8.33(133.14)	8.2(5.72)	3.04(1.37)	3.63e-27
Skin and subcutaneous tissue disorders	Solar dermatitis	20	43.31(27.38-68.5)	43.3(755.55)	39.67(27.03)	5.31(3.63)	6.18e-156
Social circumstances	Dependence on oxygen therapy*	20	25.77(16.42-40.43)	25.76(450.86)	24.45(16.77)	4.61(2.94)	6.26e-93
Neoplasms benign, malignant and unspecified (incl cysts and polyps)	Small cell lung cancer*	19	8.84(5.62-13.92)	8.84(129.66)	8.69(5.95)	3.12(1.45)	2.66e-26
Respiratory, thoracic and mediastinal disorders	Chronic respiratory failure*	19	12.33(7.81-19.44)	12.32(192.55)	12.03(8.22)	3.59(1.92)	2.51e-39
Respiratory, thoracic and mediastinal disorders	Upper respiratory tract congestion*	17	4.32(2.68-6.97)	4.32(42.97)	4.29(2.88)	2.1(0.43)	3.47e-08
Psychiatric disorders	Listless	16	3.63(2.22-5.93)	3.63(30.19)	3.61(2.39)	1.85(0.18)	1.74e-05
Neoplasms benign, malignant and unspecified (incl cysts and polyps)	Lung neoplasm*	16	4.73(2.89-7.74)	4.73(46.58)	4.69(3.11)	2.23(0.56)	6.66e-09
Metabolism and nutrition disorders	Food aversion*	16	7.79(4.75-12.77)	7.79(93.15)	7.68(5.08)	2.94(1.27)	1.6e-18
Investigations	Investigation abnormal*	16	7.75(4.73-12.71)	7.75(92.52)	7.64(5.05)	2.93(1.26)	2.16e-18
Respiratory, thoracic and mediastinal disorders	Pharyngeal disorder*	14	3.44(2.03-5.82)	3.44(24.02)	3.42(2.2)	1.77(0.11)	0.00038736
Surgical and medical procedures	Oxygen therapy*	14	5.42(3.2-9.18)	5.42(49.89)	5.37(3.45)	2.42(0.76)	1.72e-09
Vascular disorders	Aortic arteriosclerosis*	13	4.32(2.5-7.46)	4.32(32.85)	4.29(2.72)	2.1(0.43)	6.19e-06
Respiratory, thoracic and mediastinal disorders	Pulmonary artery dilatation*	12	29.28(16.34-52.49)	29.28(308.2)	27.59(16.93)	4.79(3.11)	3.07e-61
Investigations	Carbon dioxide increased*	11	5.78(3.19-10.48)	5.78(42.99)	5.72(3.48)	2.52(0.85)	6.91e-08
Psychiatric disorders	Laziness	10	3.66(1.96-6.81)	3.66(19.15)	3.64(2.16)	1.86(0.19)	0.00548278
Musculoskeletal and connective tissue disorders	Clubbing*	10	18.98(10.08-35.72)	18.98(163.57)	18.27(10.76)	4.19(2.52)	1.07e-31
Gastrointestinal disorders	Defaecation disorder*	8	6.59(3.28-13.24)	6.59(37.38)	6.51(3.63)	2.7(1.03)	1.77e-06
Vascular disorders	Aortic dilatation*	8	6.01(2.99-12.07)	6.01(32.97)	5.94(3.32)	2.57(0.9)	1.3e-05
Vascular disorders	Orthostatic hypertension*	8	9.2(4.57-18.53)	9.2(57.33)	9.04(5.03)	3.18(1.5)	2.3e-10
Investigations	Sputum abnormal*	7	7.99(3.79-16.87)	7.99(42.08)	7.87(4.21)	2.98(1.3)	3.07e-07
Respiratory, thoracic and mediastinal disorders	Catarrh*	7	4.61(2.19-9.7)	4.61(19.56)	4.57(2.45)	2.19(0.52)	0.00697625
Respiratory, thoracic and mediastinal disorders	Pneumothorax spontaneous*	7	6.06(2.87-12.77)	6.06(29.17)	5.99(3.21)	2.58(0.91)	9.41e-05
Investigations	Gastric pH decreased*	7	4.79(2.27-10.09)	4.79(20.77)	4.75(2.55)	2.25(0.58)	0.00403771
Investigations	Walking distance test abnormal*	7	10.73(5.07-22.69)	10.72(60.32)	10.5(5.61)	3.39(1.72)	1.01e-10
Respiratory, thoracic and mediastinal disorders	Increased viscosity of bronchial secretion*	7	8.47(4.01-17.9)	8.47(45.3)	8.34(4.46)	3.06(1.39)	7.41e-08
Respiratory, thoracic and mediastinal disorders	Lung cyst*	7	11.29(5.33-23.89)	11.29(64.06)	11.04(5.9)	3.46(1.79)	1.95e-11
Respiratory, thoracic and mediastinal disorders	Pharyngeal mass*	6	7.48(3.34-16.76)	7.48(33.13)	7.37(3.76)	2.88(1.21)	2.35e-05
Cardiac disorders	Aortic valve calcification*	6	10.77(4.79-24.19)	10.77(51.94)	10.54(5.36)	3.4(1.72)	7.15e-09
Respiratory, thoracic and mediastinal disorders	Pleural disorder*	6	8.76(3.9-19.64)	8.76(40.45)	8.61(4.38)	3.11(1.43)	9.97e-07
Gastrointestinal disorders	Stomach mass*	6	4.77(2.13-10.66)	4.77(17.7)	4.73(2.41)	2.24(0.57)	0.0200228
Investigations	Blood pressure measurement*	6	5.42(2.42-12.11)	5.41(21.35)	5.36(2.74)	2.42(0.75)	0.0040092
Immune system disorders	Lung transplant rejection*	5	6.12(2.53-14.78)	6.12(21.12)	6.05(2.89)	2.6(0.92)	0.00622849
Neoplasms benign, malignant and unspecified (incl cysts and polyps)	Lung carcinoma cell type unspecified recurrent*	5	5.49(2.27-13.26)	5.49(18.14)	5.44(2.6)	2.44(0.77)	0.0220983
Eye disorders	Amblyopia*	5	7.12(2.94-17.22)	7.12(25.89)	7.02(3.35)	2.81(1.14)	0.00082931
Nervous system disorders	Hemiplegic migraine*	5	9.77(4.03-23.69)	9.77(38.55)	9.59(4.57)	3.26(1.59)	4.14e-06
Metabolism and nutrition disorders	Vitamin C deficiency*	5	20.59(8.4-50.43)	20.59(89.2)	19.75(9.33)	4.3(2.62)	3.48e-15
Investigations	Biopsy lung*	4	6.99(2.6-18.76)	6.99(20.22)	6.9(3.02)	2.79(1.11)	0.0147104
Investigations	Oxygen saturation increased*	4	6.91(2.57-18.54)	6.91(19.92)	6.82(2.99)	2.77(1.1)	0.0166009
Injury, poisoning and procedural complications	Heavy exposure to ultraviolet light*	4	11.11(4.12-29.96)	11.11(35.94)	10.87(4.74)	3.44(1.76)	2.79e-05
Vascular disorders	Microscopic polyangiitis*	4	10.66(3.96-28.73)	10.66(34.23)	10.44(4.56)	3.38(1.7)	5.48e-05
Respiratory, thoracic and mediastinal disorders	Pulmonary septal thickening*	4	36.17(13.07-100.08)	36.17(126.84)	33.61(14.34)	5.07(3.36)	1.2e-20
Investigations	Vitamin C decreased*	4	29.75(10.82-81.78)	29.75(104.41)	28.01(12.02)	4.81(3.11)	7.05e-17
Injury, poisoning and procedural complications	Asbestosis*	3	10.89(3.47-34.23)	10.89(26.33)	10.67(4.09)	3.41(1.73)	0.00335043
Social circumstances	Tanning*	3	13.56(4.3-42.76)	13.56(33.91)	13.2(5.05)	3.72(2.03)	0.00021548
Investigations	Pulmonary function test increased*	3	41.92(12.86-136.7)	41.92(109.86)	38.51(14.33)	5.27(3.54)	4.4e-16
Reproductive system and breast disorders	Penile discharge*	3	8.54(2.73-26.76)	8.54(19.61)	8.4(3.23)	3.07(1.39)	0.0392896
Respiratory, thoracic and mediastinal disorders	Idiopathic pneumonia syndrome*	3	9.88(3.15-31.01)	9.88(23.45)	9.7(3.72)	3.28(1.59)	0.00960046
