# Supplementary material for: Post-marketing safety concerns with pirfenidone and nintedanib: an analysis of individual case safety reports from the FDA adverse event reporting system database and the Japanese adverse drug event report databases
Source: Front Pharmacol. 2025 Apr 28;16:1530697. doi: 10.3389/fphar.2025.1530697 (PMC12067420; doi:10.3389/fphar.2025.1530697)
Supplement: Supplementary file 1 [file DataSheet1.zip › Supplementary table 2.XLSX]

## Sheet: Sheet1
SOC name	PT	Case number	ROR(95%CI)	PRR(χ2)	EBGM(EBGM05)	IC(IC025)	adjusted P value
Gastrointestinal disorders	Diarrhoea	7854	8.47(8.28-8.67)	7.83(46521.75)	7.71(7.57)	2.95(1.28)	0
Metabolism and nutrition disorders	Decreased appetite	2268	6.46(6.2-6.74)	6.33(10072.37)	6.25(6.04)	2.64(0.98)	0
Investigations	Weight decreased	2153	5.19(4.97-5.41)	5.09(7021.63)	5.04(4.86)	2.33(0.67)	0
Respiratory, thoracic and mediastinal disorders	Cough*	1684	3.86(3.68-4.05)	3.81(3478.08)	3.79(3.64)	1.92(0.25)	0
Gastrointestinal disorders	Abdominal pain upper	1397	4.7(4.46-4.96)	4.64(3964.01)	4.6(4.4)	2.2(0.54)	0
Gastrointestinal disorders	Constipation*	1385	4.28(4.06-4.52)	4.23(3401.09)	4.2(4.02)	2.07(0.41)	0
Gastrointestinal disorders	Abdominal discomfort	1149	4.22(3.98-4.47)	4.18(2762.35)	4.15(3.95)	2.05(0.39)	0
Respiratory, thoracic and mediastinal disorders	Productive cough*	793	10.44(9.73-11.21)	10.36(6556.6)	10.14(9.56)	3.34(1.68)	0
Gastrointestinal disorders	Flatulence*	718	9.11(8.46-9.81)	9.05(5041.6)	8.89(8.35)	3.15(1.49)	0
Respiratory, thoracic and mediastinal disorders	Epistaxis	574	5.03(4.63-5.46)	5.01(1821.2)	4.96(4.63)	2.31(0.64)	0
Investigations	Hepatic enzyme increased	460	4.68(4.27-5.13)	4.66(1310.9)	4.62(4.28)	2.21(0.54)	6.36e-284
Gastrointestinal disorders	Gastrointestinal disorder	445	3.42(3.12-3.76)	3.41(753.78)	3.39(3.14)	1.76(0.1)	4.31e-163
Gastrointestinal disorders	Haematochezia*	389	4.46(4.03-4.93)	4.44(1028.36)	4.41(4.05)	2.14(0.47)	1.45e-222
Respiratory, thoracic and mediastinal disorders	Respiratory failure*	346	3.64(3.27-4.05)	3.63(654.14)	3.61(3.3)	1.85(0.18)	2.22e-141
Respiratory, thoracic and mediastinal disorders	Pneumothorax*	282	12.24(10.87-13.78)	12.2(2822.11)	11.9(10.77)	3.57(1.91)	0
Gastrointestinal disorders	Rectal haemorrhage*	261	4.22(3.73-4.77)	4.21(632.76)	4.18(3.77)	2.06(0.4)	1.32e-136
Hepatobiliary disorders	Liver disorder	251	4.14(3.65-4.69)	4.13(590.4)	4.1(3.7)	2.04(0.37)	2.08e-127
Respiratory, thoracic and mediastinal disorders	Haemoptysis*	243	6.04(5.32-6.85)	6.02(1004.31)	5.95(5.35)	2.57(0.91)	5.32e-217
Respiratory, thoracic and mediastinal disorders	Lung disorder	240	3.32(2.92-3.77)	3.31(385.26)	3.3(2.96)	1.72(0.06)	6.03e-83
Gastrointestinal disorders	Faeces soft*	232	17.66(15.49-20.14)	17.62(3496.82)	16.98(15.21)	4.09(2.42)	0
Gastrointestinal disorders	Faeces discoloured*	222	7.33(6.42-8.37)	7.32(1190.89)	7.21(6.45)	2.85(1.18)	2.8e-257
Investigations	Liver function test increased	212	5.4(4.71-6.18)	5.39(748.15)	5.33(4.76)	2.41(0.75)	1.91e-161
Metabolism and nutrition disorders	Abnormal loss of weight	210	19.75(17.2-22.68)	19.71(3569.1)	18.9(16.83)	4.24(2.57)	0
Nervous system disorders	Taste disorder*	196	5.68(4.94-6.55)	5.67(745.35)	5.61(4.99)	2.49(0.82)	8.91e-161
Respiratory, thoracic and mediastinal disorders	Pulmonary hypertension*	172	6.14(5.28-7.13)	6.13(727.95)	6.06(5.34)	2.6(0.93)	6.74e-157
Surgical and medical procedures	Lung transplant*	172	29.15(24.97-34.01)	29.09(4375.89)	27.35(24.03)	4.77(3.11)	0
Nervous system disorders	Ageusia*	158	4.57(3.91-5.35)	4.57(435.71)	4.53(3.97)	2.18(0.51)	1.17e-93
Infections and infestations	Respiratory tract infection*	154	3.75(3.2-4.39)	3.74(307.24)	3.72(3.26)	1.9(0.23)	7.3e-66
Infections and infestations	Diverticulitis*	146	3.43(2.92-4.04)	3.43(249.63)	3.41(2.98)	1.77(0.1)	2.25e-53
Renal and urinary disorders	Chromaturia*	141	4.48(3.8-5.29)	4.48(377.25)	4.44(3.87)	2.15(0.49)	5.96e-81
Gastrointestinal disorders	Retching	114	3.74(3.11-4.5)	3.74(226.54)	3.71(3.18)	1.89(0.23)	2.83e-48
General disorders and administration site conditions	Secretion discharge*	113	5.39(4.48-6.49)	5.38(398.44)	5.33(4.56)	2.41(0.75)	2.26e-85
Investigations	Oxygen consumption increased*	109	26.59(21.92-32.27)	26.56(2528.51)	25.1(21.35)	4.65(2.98)	0
Vascular disorders	Internal haemorrhage*	104	4.45(3.67-5.4)	4.45(275.38)	4.41(3.76)	2.14(0.48)	9.05e-59
Respiratory, thoracic and mediastinal disorders	Acute respiratory failure*	100	3.55(2.91-4.32)	3.55(181.39)	3.53(2.99)	1.82(0.15)	1.83e-38
Respiratory, thoracic and mediastinal disorders	Sputum discoloured*	100	6.06(4.97-7.38)	6.05(415.93)	5.98(5.07)	2.58(0.91)	4.88e-89
Gastrointestinal disorders	Haemorrhoids*	100	3.73(3.06-4.54)	3.72(197.49)	3.7(3.14)	1.89(0.22)	6.12e-42
Gastrointestinal disorders	Diarrhoea haemorrhagic*	93	6.81(5.55-8.36)	6.81(453.84)	6.72(5.66)	2.75(1.08)	3.96e-97
Gastrointestinal disorders	Gastric haemorrhage*	82	5.16(4.15-6.42)	5.16(271.53)	5.11(4.26)	2.35(0.69)	8.82e-58
Musculoskeletal and connective tissue disorders	Musculoskeletal chest pain*	76	3.29(2.63-4.13)	3.29(120.24)	3.27(2.71)	1.71(0.04)	3.76e-25
Gastrointestinal disorders	Gastrointestinal sounds abnormal*	70	10.01(7.9-12.68)	10(554.4)	9.8(8.04)	3.29(1.63)	2.42e-118
Infections and infestations	Pneumonia bacterial*	65	4.67(3.66-5.96)	4.67(185.26)	4.63(3.77)	2.21(0.54)	4.55e-39
Immune system disorders	Multiple allergies*	65	4.94(3.87-6.3)	4.93(201.63)	4.89(3.99)	2.29(0.62)	1.38e-42
Gastrointestinal disorders	Gastrointestinal pain	64	3.81(2.98-4.87)	3.8(131.15)	3.78(3.08)	1.92(0.25)	1.99e-27
Gastrointestinal disorders	Haemorrhoidal haemorrhage*	59	7.68(5.94-9.94)	7.68(336.95)	7.57(6.1)	2.92(1.25)	1.68e-71
General disorders and administration site conditions	Ulcer haemorrhage*	57	6.43(4.95-8.36)	6.43(257.67)	6.35(5.1)	2.67(1)	1.72e-54
Investigations	Oxygen saturation abnormal*	56	12.48(9.57-16.28)	12.48(574.8)	12.16(9.73)	3.6(1.94)	2.87e-122
Respiratory, thoracic and mediastinal disorders	Respiration abnormal*	54	4.75(3.63-6.21)	4.75(158.14)	4.71(3.76)	2.24(0.57)	3.97e-33
Blood and lymphatic system disorders	Increased tendency to bruise*	52	3.81(2.9-5)	3.8(106.61)	3.78(3.01)	1.92(0.25)	4.7e-22
Respiratory, thoracic and mediastinal disorders	Sputum increased*	50	14.2(10.72-18.83)	14.2(594.19)	13.78(10.89)	3.78(2.12)	3.88e-126
Gastrointestinal disorders	Gastrointestinal motility disorder	49	5.93(4.47-7.86)	5.92(197.85)	5.86(4.63)	2.55(0.88)	1.5e-41
Gastrointestinal disorders	Intestinal haemorrhage*	49	6.2(4.67-8.21)	6.19(210.41)	6.12(4.83)	2.61(0.95)	3.11e-44
Respiratory, thoracic and mediastinal disorders	Pulmonary haemorrhage*	44	4.33(3.22-5.83)	4.33(111.6)	4.3(3.35)	2.1(0.44)	4.9e-23
Gastrointestinal disorders	Defaecation urgency*	42	3.86(2.85-5.23)	3.86(88.12)	3.83(2.97)	1.94(0.27)	5.46e-18
Surgical and medical procedures	Stent placement*	39	3.74(2.73-5.12)	3.73(77.43)	3.71(2.85)	1.89(0.23)	1.15e-15
Respiratory, thoracic and mediastinal disorders	Pneumomediastinum*	38	15.61(11.29-21.57)	15.6(501.39)	15.1(11.52)	3.92(2.25)	1.14e-105
Metabolism and nutrition disorders	Appetite disorder	37	3.6(2.61-4.98)	3.6(69)	3.58(2.73)	1.84(0.17)	7.72e-14
Respiratory, thoracic and mediastinal disorders	Chronic respiratory failure*	34	21.43(15.18-30.23)	21.42(630.97)	20.47(15.34)	4.36(2.69)	1.07e-132
General disorders and administration site conditions	Exercise tolerance decreased*	34	3.9(2.78-5.46)	3.89(72.49)	3.87(2.92)	1.95(0.29)	1.52e-14
Musculoskeletal and connective tissue disorders	Scleroderma	33	5.99(4.25-8.45)	5.99(135.29)	5.92(4.44)	2.57(0.9)	7.16e-28
Investigations	Catheterisation cardiac*	33	5.07(3.59-7.14)	5.06(106.41)	5.02(3.77)	2.33(0.66)	9.61e-22
Blood and lymphatic system disorders	Haemorrhagic diathesis	33	6.36(4.51-8.97)	6.36(146.93)	6.28(4.71)	2.65(0.98)	2.44e-30
Respiratory, thoracic and mediastinal disorders	Paranasal sinus hypersecretion*	33	5.98(4.24-8.44)	5.98(135.06)	5.91(4.44)	2.56(0.9)	8.02e-28
Respiratory, thoracic and mediastinal disorders	Rales*	29	3.47(2.41-5.01)	3.47(50.67)	3.45(2.54)	1.79(0.12)	8.07e-10
Investigations	Oxygen saturation increased*	29	52.56(35.75-77.25)	52.54(1309.29)	47.02(34.07)	5.56(3.88)	2e-274
Renal and urinary disorders	Urine abnormality*	29	3.93(2.72-5.66)	3.92(62.64)	3.9(2.87)	1.96(0.3)	2.29e-12
Respiratory, thoracic and mediastinal disorders	Pulmonary pain*	28	4.96(3.42-7.2)	4.96(87.49)	4.91(3.6)	2.3(0.63)	1.29e-17
Surgical and medical procedures	Coronary arterial stent insertion*	27	3.47(2.37-5.06)	3.47(47.01)	3.45(2.51)	1.79(0.12)	5.19e-09
Gastrointestinal disorders	Large intestinal haemorrhage*	26	7.85(5.32-11.57)	7.85(152.57)	7.72(5.58)	2.95(1.28)	2.92e-31
Gastrointestinal disorders	Gastrointestinal perforation	26	4.35(2.95-6.4)	4.35(66.32)	4.31(3.12)	2.11(0.44)	4.33e-13
Neoplasms benign, malignant and unspecified (incl cysts and polyps)	Non-small cell lung cancer*	26	3.68(2.5-5.42)	3.68(50.37)	3.66(2.65)	1.87(0.2)	1.04e-09
Investigations	Hepatic enzyme abnormal	25	3.3(2.23-4.89)	3.3(39.72)	3.28(2.36)	1.71(0.05)	1.99e-07
Metabolism and nutrition disorders	Food aversion	23	10.73(7.09-16.23)	10.73(198.04)	10.5(7.42)	3.39(1.72)	1.35e-40
General disorders and administration site conditions	Physical deconditioning	23	5.76(3.82-8.69)	5.76(89.28)	5.7(4.04)	2.51(0.84)	7.68e-18
Respiratory, thoracic and mediastinal disorders	Hypersensitivity pneumonitis*	23	12.38(8.18-18.73)	12.37(233.84)	12.06(8.53)	3.59(1.92)	4.55e-48
Gastrointestinal disorders	Abdominal tenderness	21	3.24(2.11-4.97)	3.24(32.24)	3.22(2.25)	1.69(0.02)	9.02e-06
Investigations	Oxygen consumption decreased*	21	21.17(13.66-32.8)	21.17(384.89)	20.24(14.03)	4.34(2.67)	3.2e-79
Neoplasms benign, malignant and unspecified (incl cysts and polyps)	Small cell lung cancer*	21	9.31(6.04-14.35)	9.31(152.52)	9.14(6.36)	3.19(1.52)	5.99e-31
Surgical and medical procedures	Oxygen therapy	20	7.4(4.76-11.51)	7.4(108.86)	7.29(5.04)	2.87(1.2)	8.58e-22
Surgical and medical procedures	Gallbladder operation*	19	3.64(2.32-5.71)	3.64(36.01)	3.61(2.48)	1.85(0.19)	1.57e-06
Metabolism and nutrition disorders	Food intolerance	19	3.26(2.08-5.12)	3.26(29.6)	3.25(2.23)	1.7(0.03)	3.56e-05
Injury, poisoning and procedural complications	Wrong dose	19	4.2(2.67-6.59)	4.19(45.79)	4.16(2.85)	2.06(0.39)	1.39e-08
Nervous system disorders	Hypogeusia*	18	6.78(4.25-10.79)	6.77(87.24)	6.69(4.53)	2.74(1.07)	3.5e-17
Infections and infestations	Dysentery*	18	5.85(3.67-9.31)	5.85(71.35)	5.78(3.92)	2.53(0.86)	6.97e-14
Renal and urinary disorders	Urinary bladder haemorrhage*	18	5.8(3.64-9.23)	5.8(70.55)	5.74(3.89)	2.52(0.85)	1.03e-13
Respiratory, thoracic and mediastinal disorders	Pneumothorax spontaneous*	17	14.25(8.79-23.11)	14.25(202.87)	13.83(9.23)	3.79(2.12)	6.12e-41
Gastrointestinal disorders	Diverticulum intestinal haemorrhagic*	17	4.23(2.62-6.82)	4.23(41.53)	4.2(2.82)	2.07(0.4)	1.24e-07
Infections and infestations	Diverticulitis intestinal haemorrhagic*	16	34.91(20.98-58.08)	34.9(488.01)	32.4(21.16)	5.02(3.34)	4.52e-99
Neoplasms benign, malignant and unspecified (incl cysts and polyps)	Lung adenocarcinoma*	16	3.53(2.16-5.77)	3.53(28.71)	3.5(2.32)	1.81(0.14)	6.4e-05
Respiratory, thoracic and mediastinal disorders	Cough decreased*	15	109.62(62.25-193.04)	109.61(1291.4)	87.89(54.74)	6.46(4.76)	7.23e-262
Psychiatric disorders	Listless	15	3.23(1.94-5.37)	3.23(22.93)	3.21(2.1)	1.68(0.02)	0.00111294
Gastrointestinal disorders	Pneumatosis intestinalis*	15	3.53(2.13-5.87)	3.53(27.01)	3.51(2.3)	1.81(0.14)	0.000154908
Immune system disorders	Anti-neutrophil cytoplasmic antibody positive vasculitis*	14	3.65(2.16-6.17)	3.65(26.68)	3.63(2.33)	1.86(0.19)	0.000194683
Ear and labyrinth disorders	Motion sickness*	14	5.12(3.02-8.67)	5.12(45.87)	5.07(3.26)	2.34(0.67)	2.08e-08
Investigations	Oxygen consumption	14	58.47(33.47-102.12)	58.46(697.62)	51.7(32.42)	5.69(4.01)	1.49e-140
Injury, poisoning and procedural complications	Bone contusion*	14	8.54(5.03-14.49)	8.54(91.38)	8.39(5.39)	3.07(1.4)	9.97e-18
Surgical and medical procedures	Dental operation*	14	3.94(2.33-6.67)	3.94(30.47)	3.92(2.52)	1.97(0.3)	3.17e-05
Gastrointestinal disorders	Discoloured vomit*	14	8.71(5.13-14.78)	8.71(93.64)	8.56(5.5)	3.1(1.43)	3.45e-18
Respiratory, thoracic and mediastinal disorders	Increased viscosity of upper respiratory secretion*	13	8.8(5.08-15.23)	8.8(88.06)	8.64(5.46)	3.11(1.44)	6.03e-17
Gastrointestinal disorders	Gastric perforation	13	3.35(1.94-5.77)	3.34(21.21)	3.33(2.11)	1.73(0.07)	0.00288676
Infections and infestations	Cholecystitis infective*	13	3.3(1.91-5.69)	3.3(20.67)	3.28(2.08)	1.71(0.05)	0.0037479
Gastrointestinal disorders	Diverticular perforation*	12	4.48(2.54-7.91)	4.48(32.08)	4.44(2.76)	2.15(0.48)	1.78e-05
Neoplasms benign, malignant and unspecified (incl cysts and polyps)	Squamous cell carcinoma of lung*	12	9.03(5.1-15.99)	9.02(83.9)	8.86(5.49)	3.15(1.48)	5.49e-16
Gastrointestinal disorders	Oesophageal rupture*	12	10.78(6.08-19.12)	10.78(103.93)	10.55(6.53)	3.4(1.73)	5.03e-20
Surgical and medical procedures	Cardiac ablation*	11	3.89(2.15-7.04)	3.89(23.37)	3.86(2.35)	1.95(0.28)	0.00121603
Hepatobiliary disorders	Hepatitis toxic*	11	3.52(1.95-6.38)	3.52(19.72)	3.5(2.13)	1.81(0.14)	0.00687798
Gastrointestinal disorders	Faeces pale*	11	3.63(2-6.56)	3.63(20.75)	3.6(2.19)	1.85(0.18)	0.00420879
Respiratory, thoracic and mediastinal disorders	Vocal cord disorder*	11	4.06(2.24-7.35)	4.06(25.1)	4.03(2.45)	2.01(0.34)	0.00053839
Skin and subcutaneous tissue disorders	Subcutaneous emphysema*	10	7.8(4.17-14.58)	7.8(58.26)	7.68(4.55)	2.94(1.27)	1.35e-10
Surgical and medical procedures	Lung operation*	10	7.43(3.98-13.89)	7.43(54.73)	7.32(4.34)	2.87(1.2)	6.81e-10
Metabolism and nutrition disorders	Diet refusal*	10	11.88(6.34-22.27)	11.88(97.03)	11.59(6.85)	3.54(1.86)	2.7e-18
Respiratory, thoracic and mediastinal disorders	Sputum retention*	10	7.32(3.92-13.68)	7.32(53.66)	7.22(4.28)	2.85(1.18)	1.11e-09
Respiratory, thoracic and mediastinal disorders	Increased viscosity of bronchial secretion*	10	11.6(6.19-21.74)	11.6(94.35)	11.33(6.7)	3.5(1.83)	9.15e-18
Vascular disorders	Vascular rupture*	10	4.46(2.39-8.32)	4.46(26.57)	4.43(2.63)	2.15(0.48)	0.000304226
Investigations	Blood electrolytes decreased*	10	4.83(2.59-9.01)	4.83(30.03)	4.79(2.84)	2.26(0.59)	6.09e-05
Gastrointestinal disorders	Tongue coated*	10	4.44(2.38-8.27)	4.44(26.36)	4.4(2.61)	2.14(0.47)	0.000335672
Neoplasms benign, malignant and unspecified (incl cysts and polyps)	Bronchial carcinoma*	9	9.29(4.8-17.97)	9.28(65.15)	9.11(5.24)	3.19(1.52)	8.12e-12
Cardiac disorders	Cor pulmonale*	9	8.67(4.48-16.78)	8.67(59.9)	8.52(4.91)	3.09(1.42)	8.75e-11
Gastrointestinal disorders	Oesophageal haemorrhage*	9	4.9(2.54-9.46)	4.9(27.64)	4.86(2.8)	2.28(0.61)	0.000215957
Infections and infestations	Large intestine infection*	9	4.59(2.38-8.85)	4.59(24.99)	4.55(2.63)	2.19(0.52)	0.000733167
Surgical and medical procedures	Orthopaedic procedure*	9	10.84(5.6-21)	10.84(78.45)	10.6(6.1)	3.41(1.73)	1.98e-14
Investigations	Aspartate aminotransferase abnormal	8	3.97(1.98-7.96)	3.97(17.6)	3.94(2.2)	1.98(0.31)	0.0259297
Surgical and medical procedures	Prostatic operation*	8	4.88(2.43-9.79)	4.88(24.39)	4.84(2.7)	2.27(0.6)	0.00114851
Respiratory, thoracic and mediastinal disorders	Nasal crusting*	8	6.76(3.36-13.59)	6.76(38.65)	6.67(3.72)	2.74(1.07)	1.8e-06
Infections and infestations	Colonic abscess*	8	5.16(2.57-10.36)	5.16(26.5)	5.11(2.85)	2.35(0.68)	0.000439422
Respiratory, thoracic and mediastinal disorders	Respiratory tract haemorrhage*	8	8.53(4.24-17.18)	8.53(52.19)	8.39(4.67)	3.07(1.4)	4.11e-09
Investigations	Carbon dioxide increased*	8	3.99(1.99-8)	3.99(17.73)	3.96(2.21)	1.99(0.32)	0.0243832
Respiratory, thoracic and mediastinal disorders	Nocturnal dyspnoea*	8	4.25(2.12-8.53)	4.25(19.7)	4.22(2.36)	2.08(0.41)	0.00983966
Gastrointestinal disorders	Enterocolitis haemorrhagic*	8	4.26(2.12-8.54)	4.26(19.74)	4.23(2.36)	2.08(0.41)	0.00966757
Musculoskeletal and connective tissue disorders	Clubbing*	7	12.48(5.89-26.45)	12.48(71.85)	12.16(6.48)	3.6(1.93)	1.16e-12
Investigations	Gastric pH decreased*	7	4.55(2.16-9.59)	4.55(19.21)	4.52(2.42)	2.18(0.51)	0.0146834
Respiratory, thoracic and mediastinal disorders	Lung diffusion disorder*	7	24.55(11.47-52.57)	24.55(149.76)	23.3(12.32)	4.54(2.86)	2.13e-27
Social circumstances	Dependence on oxygen therapy*	7	8.27(3.92-17.47)	8.27(43.92)	8.14(4.35)	3.02(1.35)	2.45e-07
Musculoskeletal and connective tissue disorders	Sarcopenia*	7	12.08(5.7-25.61)	12.08(69.25)	11.79(6.29)	3.56(1.88)	3.62e-12
Gastrointestinal disorders	Gastric antral vascular ectasia*	7	9.71(4.59-20.54)	9.71(53.52)	9.52(5.09)	3.25(1.58)	3.58e-09
Investigations	Pulmonary function test increased*	6	87.69(36.5-210.69)	87.69(428.49)	73.24(35.17)	6.19(4.46)	9.27e-78
Investigations	Oxygen saturation*	6	13.99(6.21-31.55)	13.99(70.14)	13.59(6.88)	3.76(2.09)	5.35e-12
Respiratory, thoracic and mediastinal disorders	Lung perforation*	6	9.26(4.13-20.79)	9.26(43.31)	9.09(4.62)	3.18(1.51)	5.24e-07
Gastrointestinal disorders	Abdominal symptom	6	5.73(2.56-12.82)	5.73(23.13)	5.67(2.89)	2.5(0.83)	0.00329554
Infections and infestations	Diarrhoea infectious*	6	5.19(2.32-11.6)	5.19(20.05)	5.14(2.62)	2.36(0.69)	0.0127498
Surgical and medical procedures	Pulmonary resection*	6	15.57(6.9-35.14)	15.57(78.97)	15.07(7.62)	3.91(2.23)	1.24e-13
Infections and infestations	Pneumonia respiratory syncytial viral*	6	4.75(2.12-10.62)	4.75(17.56)	4.71(2.4)	2.24(0.56)	0.0382267
Injury, poisoning and procedural complications	Post procedural diarrhoea*	6	7.52(3.35-16.85)	7.52(33.32)	7.41(3.77)	2.89(1.22)	3.9e-05
Gastrointestinal disorders	Palatal disorder*	6	8.83(3.93-19.81)	8.83(40.82)	8.67(4.41)	3.12(1.44)	1.53e-06
Injury, poisoning and procedural complications	Pneumoconiosis*	5	18.27(7.47-44.69)	18.27(78.35)	17.58(8.31)	4.14(2.45)	5.38e-13
Investigations	Biopsy lung*	5	8.34(3.44-20.19)	8.34(31.67)	8.2(3.91)	3.04(1.36)	0.000131265
Metabolism and nutrition disorders	Electrolyte depletion*	5	7.19(2.97-17.39)	7.19(26.2)	7.09(3.38)	2.83(1.15)	0.00130527
Infections and infestations	Lower respiratory tract infection viral*	5	5.56(2.3-13.44)	5.56(18.48)	5.51(2.63)	2.46(0.79)	0.0343924
Neoplasms benign, malignant and unspecified (incl cysts and polyps)	Metastases to spleen*	5	8.09(3.34-19.59)	8.09(30.5)	7.96(3.8)	2.99(1.32)	0.000214532
Surgical and medical procedures	Lung lobectomy*	5	10.15(4.18-24.63)	10.15(40.3)	9.94(4.73)	3.31(1.64)	3.58e-06
Gastrointestinal disorders	Lower gastrointestinal perforation	4	37.31(13.44-103.57)	37.31(130.27)	34.46(14.67)	5.11(3.39)	5.71e-21
Gastrointestinal disorders	Pancreatolithiasis*	4	7.83(2.91-21.04)	7.83(23.41)	7.71(3.37)	2.95(1.27)	0.00732339
Infections and infestations	Post procedural pneumonia*	4	9.48(3.52-25.53)	9.48(29.7)	9.3(4.06)	3.22(1.54)	0.00059525
Metabolism and nutrition disorders	Dairy intolerance*	4	9.33(3.46-25.12)	9.33(29.12)	9.15(4)	3.19(1.52)	0.000748382
Injury, poisoning and procedural complications	Asbestosis*	4	13.92(5.14-37.66)	13.92(46.49)	13.52(5.88)	3.76(2.07)	7.89e-07
Renal and urinary disorders	Renal aneurysm*	4	13.39(4.95-36.21)	13.39(44.49)	13.02(5.66)	3.7(2.02)	1.73e-06
Reproductive system and breast disorders	Prostatic haemorrhage*	4	8.31(3.09-22.35)	8.31(25.25)	8.18(3.57)	3.03(1.35)	0.00350702
Nervous system disorders	Pseudostroke*	4	9.74(3.62-26.24)	9.74(30.7)	9.55(4.17)	3.26(1.58)	0.00039981
Infections and infestations	Omphalitis*	4	8.31(3.09-22.35)	8.31(25.25)	8.18(3.57)	3.03(1.35)	0.00350702
Vascular disorders	Varicose vein ruptured*	4	8.39(3.12-22.57)	8.39(25.55)	8.25(3.61)	3.04(1.37)	0.00310677
Infections and infestations	Viral diarrhoea*	4	7.1(2.64-19.07)	7.1(20.63)	7(3.06)	2.81(1.13)	0.0223852
Surgical and medical procedures	Cholelithotomy*	3	10.61(3.37-33.34)	10.61(25.49)	10.38(3.98)	3.38(1.69)	0.00819957
Investigations	Liver function test*	3	20.88(6.56-66.48)	20.88(54.2)	19.97(7.58)	4.32(2.62)	2.73e-07
Investigations	Intraocular pressure test*	3	9.74(3.1-30.59)	9.74(23.02)	9.55(3.67)	3.26(1.57)	0.0201491
Investigations	Blood zinc decreased*	3	11.24(3.57-35.36)	11.24(27.29)	10.99(4.21)	3.46(1.77)	0.00425278
Surgical and medical procedures	Large intestinal polypectomy*	3	9.01(2.87-28.26)	9.01(20.93)	8.85(3.4)	3.15(1.46)	0.0434461
Surgical and medical procedures	Oesophageal operation*	3	9.07(2.89-28.46)	9.07(21.11)	8.91(3.42)	3.15(1.47)	0.0407034
Surgical and medical procedures	Medical device battery replacement*	3	14.78(4.68-46.7)	14.78(37.28)	14.33(5.47)	3.84(2.15)	0.000115342
Infections and infestations	Complicated appendicitis*	3	16.04(5.07-50.77)	16.04(40.81)	15.51(5.91)	3.96(2.26)	3.25e-05
Cardiac disorders	Paroxysmal arrhythmia*	3	25.29(7.9-81)	25.29(66.18)	23.97(9.05)	4.58(2.87)	3.88e-09
Congenital, familial and genetic disorders	Familial periodic paralysis*	3	10.12(3.22-31.78)	10.12(24.09)	9.91(3.8)	3.31(1.62)	0.0136348
Congenital, familial and genetic disorders	Hermansky-Pudlak syndrome*	3	1315.33(136.81-12645.58)	1315.28(984.96)	329.57(49.6)	8.36(6.26)	2.92e-148
Respiratory, thoracic and mediastinal disorders	Bronchial fistula*	3	12.18(3.87-38.36)	12.18(29.95)	11.88(4.55)	3.57(1.88)	0.00162224
Gastrointestinal disorders	Spigelian hernia*	3	37.58(11.56-122.19)	37.58(98.39)	34.69(12.93)	5.12(3.39)	4.48e-14
Infections and infestations	Oropharyngitis fungal*	3	13.56(4.3-42.78)	13.56(33.85)	13.18(5.04)	3.72(2.03)	0.000396147
Surgical and medical procedures	Unevaluable therapy*	3	77.37(22.67-264.02)	77.37(192.23)	65.91(23.6)	6.04(4.26)	2.29e-28
