# Supplementary material for: Post-marketing safety concerns with pirfenidone and nintedanib: an analysis of individual case safety reports from the FDA adverse event reporting system database and the Japanese adverse drug event report databases
Source: Front Pharmacol. 2025 Apr 28;16:1530697. doi: 10.3389/fphar.2025.1530697 (PMC12067420; doi:10.3389/fphar.2025.1530697)
Supplement: Supplementary file 1 [file DataSheet1.zip › Supplementary table 3.XLSX]

## Sheet: Sheet1
Prifenidone
soc_name_en	PT	Case number	ROR(95%CI)	PRR(c2)	EBGM(EBGM05)	IC(IC025)	adjusted P-value
General disorders and administration site conditions	Death*	4860	9.82 ( 9.53 - 10.13 )	8.73 ( 33466.69 )	8.67 ( 8.45 )	3.12 ( 1.45 )	0
Gastrointestinal disorders	Nausea	2225	4.77 ( 4.57 - 4.98 )	4.56 ( 6231.72 )	4.54 ( 4.38 )	2.18 ( 0.52 )	0
Gastrointestinal disorders	Diarrhoea	1395	3.31 ( 3.14 - 3.5 )	3.23 ( 2166.61 )	3.22 ( 3.08 )	1.69 ( 0.02 )	0
Metabolism and nutrition disorders	Decreased appetite	1204	8.08 ( 7.63 - 8.56 )	7.86 ( 7186.51 )	7.81 ( 7.44 )	2.97 ( 1.3 )	0
Skin and subcutaneous tissue disorders	Rash	990	3.64 ( 3.41 - 3.87 )	3.57 ( 1838.45 )	3.56 ( 3.38 )	1.83 ( 0.17 )	0
Investigations	Weight decreased	780	4.38 ( 4.08 - 4.7 )	4.31 ( 1984.12 )	4.3 ( 4.05 )	2.1 ( 0.44 )	0
Gastrointestinal disorders	Abdominal pain upper	706	5.58 ( 5.18 - 6.01 )	5.5 ( 2593.66 )	5.48 ( 5.14 )	2.45 ( 0.79 )	0
Infections and infestations	Pneumonia*	671	3.27 ( 3.03 - 3.53 )	3.23 ( 1033.8 )	3.22 ( 3.02 )	1.69 ( 0.02 )	1.8e-224
Gastrointestinal disorders	Abdominal discomfort	613	5.3 ( 4.89 - 5.74 )	5.23 ( 2093.91 )	5.21 ( 4.87 )	2.38 ( 0.72 )	0
Gastrointestinal disorders	Dyspepsia	402	7.01 ( 6.35 - 7.73 )	6.94 ( 2035.02 )	6.91 ( 6.36 )	2.79 ( 1.12 )	0
Skin and subcutaneous tissue disorders	Photosensitivity reaction	350	34.77 ( 31.25 - 38.7 )	34.47 ( 11010.99 )	33.39 ( 30.53 )	5.06 ( 3.4 )	0
Gastrointestinal disorders	Gastrooesophageal reflux disease	203	4.32 ( 3.76 - 4.96 )	4.3 ( 512.89 )	4.29 ( 3.82 )	2.1 ( 0.43 )	5.66e-111
Injury, poisoning and procedural complications	Sunburn*	164	37.06 ( 31.7 - 43.32 )	36.91 ( 5532.41 )	35.67 ( 31.3 )	5.16 ( 3.49 )	0
Respiratory, thoracic and mediastinal disorders	Respiratory failure*	133	3.28 ( 2.76 - 3.89 )	3.27 ( 209.1 )	3.26 ( 2.83 )	1.71 ( 0.04 )	4.9e-45
Respiratory, thoracic and mediastinal disorders	Lung disorder*	132	4.29 ( 3.62 - 5.09 )	4.28 ( 330.75 )	4.27 ( 3.7 )	2.09 ( 0.43 )	2.48e-71
Respiratory, thoracic and mediastinal disorders	Productive cough*	108	3.26 ( 2.7 - 3.94 )	3.26 ( 168.6 )	3.25 ( 2.77 )	1.7 ( 0.03 )	3.38e-36
Nervous system disorders	Ageusia	93	6.32 ( 5.15 - 7.75 )	6.31 ( 412.82 )	6.27 ( 5.29 )	2.65 ( 0.98 )	9.13e-89
Injury, poisoning and procedural complications	Product dose omission in error*	78	4.93 ( 3.94 - 6.15 )	4.92 ( 242.41 )	4.9 ( 4.07 )	2.29 ( 0.63 )	6.02e-52
Respiratory, thoracic and mediastinal disorders	Pneumothorax*	57	5.69 ( 4.39 - 7.39 )	5.68 ( 218.9 )	5.66 ( 4.55 )	2.5 ( 0.83 )	1.18e-46
Respiratory, thoracic and mediastinal disorders	Acute respiratory failure*	49	4.08 ( 3.08 - 5.4 )	4.08 ( 113.38 )	4.06 ( 3.21 )	2.02 ( 0.36 )	6.05e-24
Metabolism and nutrition disorders	Feeding disorder	49	3.33 ( 2.51 - 4.41 )	3.32 ( 79.44 )	3.32 ( 2.62 )	1.73 ( 0.06 )	1.17e-16
Respiratory, thoracic and mediastinal disorders	Pulmonary hypertension*	48	3.99 ( 3.01 - 5.3 )	3.99 ( 107.1 )	3.98 ( 3.14 )	1.99 ( 0.33 )	1.38e-22
Surgical and medical procedures	Lung transplant*	39	14.8 ( 10.79 - 20.3 )	14.78 ( 494.17 )	14.59 ( 11.2 )	3.87 ( 2.2 )	1.12e-104
Respiratory, thoracic and mediastinal disorders	Pulmonary thrombosis*	31	4.25 ( 2.98 - 6.05 )	4.25 ( 76.61 )	4.23 ( 3.15 )	2.08 ( 0.42 )	7.71e-16
Nervous system disorders	Anosmia*	22	3.24 ( 2.13 - 4.93 )	3.24 ( 33.98 )	3.23 ( 2.28 )	1.69 ( 0.03 )	1.26e-06
Surgical and medical procedures	Therapy change*	22	3.23 ( 2.12 - 4.91 )	3.23 ( 33.71 )	3.22 ( 2.27 )	1.69 ( 0.02 )	1.44e-06
Respiratory, thoracic and mediastinal disorders	Paranasal sinus hypersecretion*	14	5.93 ( 3.51 - 10.03 )	5.93 ( 57.08 )	5.9 ( 3.8 )	2.56 ( 0.89 )	3.52e-11
Respiratory, thoracic and mediastinal disorders	Chronic respiratory failure*	14	20.2 ( 11.9 - 34.29 )	20.2 ( 250.57 )	19.83 ( 12.74 )	4.31 ( 2.64 )	1.53e-50
Injury, poisoning and procedural complications	Intercepted medication error*	13	3.28 ( 1.9 - 5.65 )	3.28 ( 20.5 )	3.27 ( 2.07 )	1.71 ( 0.04 )	0.00138131
Respiratory, thoracic and mediastinal disorders	Sputum increased*	12	7.84 ( 4.44 - 13.83 )	7.84 ( 71.02 )	7.78 ( 4.84 )	2.96 ( 1.29 )	7.44e-14
Respiratory, thoracic and mediastinal disorders	Pulmonary pain*	12	4.98 ( 2.82 - 8.77 )	4.97 ( 37.92 )	4.96 ( 3.08 )	2.31 ( 0.64 )	3.89e-07
Gastrointestinal disorders	Oesophageal pain*	11	5.19 ( 2.87 - 9.38 )	5.19 ( 36.98 )	5.17 ( 3.15 )	2.37 ( 0.7 )	6.96e-07
Nervous system disorders	Hypogeusia	10	8.81 ( 4.73 - 16.42 )	8.81 ( 68.62 )	8.74 ( 5.19 )	3.13 ( 1.46 )	3.99e-13
Skin and subcutaneous tissue disorders	Solar dermatitis	10	46.33 ( 24.59 - 87.31 )	46.32 ( 424.41 )	44.38 ( 26.12 )	5.47 ( 3.8 )	3.17e-83
Neoplasms benign, malignant and unspecified (incl cysts and polyps)	Small cell lung cancer*	9	9.29 ( 4.82 - 17.91 )	9.29 ( 65.97 )	9.21 ( 5.32 )	3.2 ( 1.54 )	1.91e-12
Respiratory, thoracic and mediastinal disorders	Pharyngeal disorder*	9	4.94 ( 2.57 - 9.51 )	4.94 ( 28.13 )	4.92 ( 2.84 )	2.3 ( 0.63 )	5.9e-05
Investigations	Oxygen consumption increased*	9	4.9 ( 2.54 - 9.43 )	4.9 ( 27.77 )	4.88 ( 2.82 )	2.29 ( 0.62 )	6.95e-05
Injury, poisoning and procedural complications	Intercepted product storage error*	8	3.72 ( 1.86 - 7.45 )	3.72 ( 15.87 )	3.71 ( 2.08 )	1.89 ( 0.23 )	0.0196541
Social circumstances	Dependence on oxygen therapy*	8	22.34 ( 11.09 - 45.01 )	22.33 ( 159.59 )	21.88 ( 12.18 )	4.45 ( 2.78 )	2.67e-30
Surgical and medical procedures	Oxygen therapy*	8	6.91 ( 3.44 - 13.84 )	6.9 ( 40.12 )	6.86 ( 3.84 )	2.78 ( 1.11 )	3.17e-07
Surgical and medical procedures	Sinus operation*	7	4.43 ( 2.11 - 9.31 )	4.43 ( 18.52 )	4.42 ( 2.37 )	2.14 ( 0.48 )	0.00685886
Respiratory, thoracic and mediastinal disorders	Lower respiratory tract congestion*	7	4.76 ( 2.26 - 10 )	4.76 ( 20.68 )	4.74 ( 2.55 )	2.24 ( 0.58 )	0.00258483
Investigations	Carbon dioxide increased*	5	5.85 ( 2.43 - 14.09 )	5.85 ( 19.99 )	5.82 ( 2.79 )	2.54 ( 0.87 )	0.00617424
Metabolism and nutrition disorders	Food aversion*	5	5.39 ( 2.24 - 12.98 )	5.39 ( 17.79 )	5.37 ( 2.57 )	2.42 ( 0.76 )	0.0157594
Nervous system disorders	Hemiplegic migraine*	5	21.89 ( 9.03 - 53.08 )	21.89 ( 97.59 )	21.45 ( 10.22 )	4.42 ( 2.75 )	6.83e-17
Metabolism and nutrition disorders	Vitamin C deficiency*	5	46.12 ( 18.83 - 112.98 )	46.12 ( 211.25 )	44.19 ( 20.88 )	5.47 ( 3.78 )	4.79e-37
Vascular disorders	Orthostatic hypertension*	5	12.79 ( 5.29 - 30.89 )	12.78 ( 53.65 )	12.64 ( 6.04 )	3.66 ( 1.99 )	4.83e-09
Investigations	Gastric pH decreased*	4	6.1 ( 2.28 - 16.31 )	6.1 ( 16.97 )	6.07 ( 2.67 )	2.6 ( 0.93 )	0.0335977
Respiratory, thoracic and mediastinal disorders	Pulmonary artery dilatation*	4	20.98 ( 7.79 - 56.45 )	20.97 ( 74.57 )	20.58 ( 8.99 )	4.36 ( 2.68 )	4.62e-12
Investigations	Vitamin C decreased*	4	66.65 ( 24.25 - 183.21 )	66.64 ( 242.96 )	62.67 ( 26.89 )	5.97 ( 4.27 )	2.65e-40
Gastrointestinal disorders	Oral discharge*	3	16.23 ( 5.19 - 50.76 )	16.22 ( 42.2 )	15.99 ( 6.16 )	4 ( 2.32 )	6.75e-06
Respiratory, thoracic and mediastinal disorders	Increased viscosity of bronchial secretion*	3	8.05 ( 2.58 - 25.07 )	8.05 ( 18.38 )	7.99 ( 3.09 )	3 ( 1.33 )	0.0379577
Injury, poisoning and procedural complications	Heavy exposure to ultraviolet light*	3	18.56 ( 5.92 - 58.13 )	18.56 ( 48.95 )	18.25 ( 7.02 )	4.19 ( 2.51 )	6.04e-07
Nintedanib
soc_name_en	PT	Case number	ROR(95%CI)	PRR(c2)	EBGM(EBGM05)	IC(IC025)	adjusted P-value
Gastrointestinal disorders	Diarrhoea	2291	8.04 ( 7.7 - 8.39 )	7.46 ( 12896.08 )	7.43 ( 7.17 )	2.89 ( 1.23 )	0
General disorders and administration site conditions	Death*	1394	3.62 ( 3.43 - 3.82 )	3.49 ( 2510.04 )	3.49 ( 3.33 )	1.8 ( 0.14 )	0
Respiratory, thoracic and mediastinal disorders	Dyspnoea*	853	3.44 ( 3.21 - 3.68 )	3.36 ( 1424.78 )	3.36 ( 3.17 )	1.75 ( 0.08 )	4.29062404634469e-309
Metabolism and nutrition disorders	Decreased appetite	587	5.45 ( 5.02 - 5.92 )	5.36 ( 2081.61 )	5.34 ( 4.99 )	2.42 ( 0.75 )	0
Investigations	Weight decreased	550	4.33 ( 3.97 - 4.71 )	4.26 ( 1374.35 )	4.25 ( 3.96 )	2.09 ( 0.42 )	6.1e-298
Respiratory, thoracic and mediastinal disorders	Cough*	500	3.77 ( 3.45 - 4.12 )	3.72 ( 995.8 )	3.71 ( 3.45 )	1.89 ( 0.23 )	8.7e-216
Gastrointestinal disorders	Constipation*	370	3.75 ( 3.38 - 4.16 )	3.71 ( 734.41 )	3.71 ( 3.4 )	1.89 ( 0.22 )	5.79e-159
Gastrointestinal disorders	Abdominal pain upper	346	3.81 ( 3.42 - 4.23 )	3.77 ( 705.2 )	3.76 ( 3.44 )	1.91 ( 0.25 )	1.34e-152
General disorders and administration site conditions	Illness*	247	4.96 ( 4.38 - 5.63 )	4.93 ( 772.4 )	4.92 ( 4.43 )	2.3 ( 0.63 )	5.82e-167
Gastrointestinal disorders	Flatulence*	210	8.68 ( 7.58 - 9.95 )	8.62 ( 1408.46 )	8.58 ( 7.66 )	3.1 ( 1.43 )	2.05e-304
Respiratory, thoracic and mediastinal disorders	Productive cough*	173	7.38 ( 6.35 - 8.57 )	7.34 ( 942.83 )	7.3 ( 6.44 )	2.87 ( 1.2 )	1.7e-203
Respiratory, thoracic and mediastinal disorders	Epistaxis	172	4.94 ( 4.25 - 5.74 )	4.92 ( 535.93 )	4.91 ( 4.33 )	2.29 ( 0.63 )	1.55e-115
Gastrointestinal disorders	Gastrointestinal disorder	165	4.18 ( 3.59 - 4.87 )	4.16 ( 395.75 )	4.15 ( 3.65 )	2.05 ( 0.39 )	3.4e-85
Investigations	Hepatic enzyme increased	137	4.57 ( 3.87 - 5.41 )	4.56 ( 379.58 )	4.55 ( 3.95 )	2.18 ( 0.52 )	1.37e-81
Respiratory, thoracic and mediastinal disorders	Respiratory failure*	136	4.71 ( 3.98 - 5.58 )	4.69 ( 394.22 )	4.68 ( 4.06 )	2.23 ( 0.56 )	9.51e-85
Respiratory, thoracic and mediastinal disorders	Lung disorder	115	5.25 ( 4.37 - 6.3 )	5.23 ( 392.34 )	5.21 ( 4.47 )	2.38 ( 0.72 )	3.19e-84
Respiratory, thoracic and mediastinal disorders	Pneumothorax*	113	15.96 ( 13.25 - 19.22 )	15.9 ( 1560.99 )	15.74 ( 13.47 )	3.98 ( 2.31 )	0
Surgical and medical procedures	Lung transplant*	112	61.46 ( 50.85 - 74.28 )	61.22 ( 6365.57 )	58.78 ( 50.16 )	5.88 ( 4.21 )	0
Gastrointestinal disorders	Haematochezia*	106	3.98 ( 3.29 - 4.82 )	3.97 ( 235.41 )	3.97 ( 3.38 )	1.99 ( 0.32 )	2.62e-50
Ear and labyrinth disorders	Hypoacusis*	91	3.81 ( 3.1 - 4.68 )	3.8 ( 187.55 )	3.79 ( 3.19 )	1.92 ( 0.26 )	6.67e-40
Metabolism and nutrition disorders	Abnormal loss of weight	88	26.69 ( 21.61 - 32.96 )	26.61 ( 2129.91 )	26.15 ( 21.91 )	4.71 ( 3.04 )	0
Respiratory, thoracic and mediastinal disorders	Haemoptysis*	76	6.18 ( 4.93 - 7.75 )	6.17 ( 327.87 )	6.15 ( 5.09 )	2.62 ( 0.95 )	5.54e-70
Gastrointestinal disorders	Rectal haemorrhage*	73	3.87 ( 3.08 - 4.87 )	3.86 ( 154.71 )	3.86 ( 3.18 )	1.95 ( 0.28 )	1.03e-32
Nervous system disorders	Cerebral haemorrhage*	57	3.69 ( 2.84 - 4.78 )	3.68 ( 111.07 )	3.67 ( 2.96 )	1.88 ( 0.21 )	3.31e-23
Gastrointestinal disorders	Faeces discoloured*	57	6.14 ( 4.74 - 7.97 )	6.13 ( 243.96 )	6.11 ( 4.92 )	2.61 ( 0.95 )	1.05e-51
Respiratory, thoracic and mediastinal disorders	Pulmonary hypertension*	56	6.54 ( 5.03 - 8.51 )	6.53 ( 261.35 )	6.51 ( 5.22 )	2.7 ( 1.04 )	2.07e-55
Gastrointestinal disorders	Faeces soft*	54	13.18 ( 10.08 - 17.23 )	13.15 ( 601 )	13.04 ( 10.42 )	3.71 ( 2.04 )	6.24e-128
Nervous system disorders	Taste disorder*	54	5.13 ( 3.93 - 6.7 )	5.12 ( 178.49 )	5.11 ( 4.08 )	2.35 ( 0.69 )	1.22e-37
Respiratory, thoracic and mediastinal disorders	Respiratory disorder	42	3.25 ( 2.4 - 4.4 )	3.25 ( 65.21 )	3.24 ( 2.52 )	1.7 ( 0.03 )	3.14e-13
Nervous system disorders	Ageusia*	42	3.99 ( 2.94 - 5.4 )	3.98 ( 93.6 )	3.97 ( 3.08 )	1.99 ( 0.32 )	2.6e-19
Renal and urinary disorders	Chromaturia*	42	4.38 ( 3.24 - 5.94 )	4.38 ( 109.22 )	4.37 ( 3.39 )	2.13 ( 0.46 )	1.19e-22
Hepatobiliary disorders	Hepatotoxicity	40	4 ( 2.93 - 5.46 )	4 ( 89.7 )	3.99 ( 3.08 )	2 ( 0.33 )	1.87e-18
Investigations	Liver function test increased	39	3.25 ( 2.37 - 4.45 )	3.24 ( 60.38 )	3.24 ( 2.49 )	1.69 ( 0.03 )	3.64e-12
Respiratory, thoracic and mediastinal disorders	Acute respiratory failure*	38	4.44 ( 3.23 - 6.1 )	4.43 ( 100.74 )	4.42 ( 3.39 )	2.14 ( 0.48 )	8.81e-21
Gastrointestinal disorders	Retching	34	3.66 ( 2.62 - 5.13 )	3.66 ( 65.64 )	3.65 ( 2.76 )	1.87 ( 0.2 )	3.11e-13
Vascular disorders	Internal haemorrhage*	34	4.78 ( 3.41 - 6.7 )	4.78 ( 101.21 )	4.76 ( 3.59 )	2.25 ( 0.59 )	8.23e-21
Gastrointestinal disorders	Diarrhoea haemorrhagic*	28	6.71 ( 4.63 - 9.73 )	6.7 ( 135.28 )	6.68 ( 4.89 )	2.74 ( 1.07 )	7.35e-28
Respiratory, thoracic and mediastinal disorders	Respiratory tract congestion*	26	3.65 ( 2.48 - 5.37 )	3.65 ( 49.9 )	3.64 ( 2.64 )	1.87 ( 0.2 )	9.23e-10
Investigations	Oxygen consumption increased*	25	19.26 ( 12.98 - 28.58 )	19.24 ( 426.76 )	19.01 ( 13.66 )	4.25 ( 2.58 )	9.43e-89
Gastrointestinal disorders	Gastric haemorrhage*	23	4.74 ( 3.15 - 7.14 )	4.74 ( 67.68 )	4.73 ( 3.36 )	2.24 ( 0.58 )	1.88e-13
Investigations	Oxygen saturation abnormal*	23	16.67 ( 11.05 - 25.15 )	16.66 ( 334.75 )	16.48 ( 11.68 )	4.04 ( 2.38 )	2.91e-69
Infections and infestations	Coronavirus infection*	21	4.87 ( 3.17 - 7.48 )	4.87 ( 64.37 )	4.86 ( 3.39 )	2.28 ( 0.61 )	1.08e-12
General disorders and administration site conditions	Ulcer haemorrhage*	19	7.02 ( 4.47 - 11.02 )	7.02 ( 97.59 )	6.99 ( 4.79 )	2.81 ( 1.14 )	1.53e-19
Respiratory, thoracic and mediastinal disorders	Pulmonary thrombosis*	18	3.45 ( 2.17 - 5.49 )	3.45 ( 31.3 )	3.45 ( 2.34 )	1.79 ( 0.12 )	1.15e-05
Gastrointestinal disorders	Intestinal perforation	17	3.63 ( 2.25 - 5.84 )	3.63 ( 32.24 )	3.62 ( 2.43 )	1.86 ( 0.19 )	7.71e-06
Gastrointestinal disorders	Gastrointestinal motility disorder	17	6.74 ( 4.18 - 10.85 )	6.73 ( 82.63 )	6.71 ( 4.5 )	2.75 ( 1.08 )	2.56e-16
Cardiac disorders	Acute coronary syndrome*	17	5.13 ( 3.19 - 8.26 )	5.13 ( 56.32 )	5.11 ( 3.43 )	2.35 ( 0.69 )	7.28e-11
Respiratory, thoracic and mediastinal disorders	Chronic respiratory failure*	16	32.5 ( 19.8 - 53.35 )	32.48 ( 477.51 )	31.79 ( 21 )	4.99 ( 3.32 )	4.45e-97
Immune system disorders	Multiple allergies*	16	3.98 ( 2.44 - 6.51 )	3.98 ( 35.63 )	3.97 ( 2.64 )	1.99 ( 0.32 )	1.61e-06
Respiratory, thoracic and mediastinal disorders	Sputum increased*	16	14.7 ( 8.99 - 24.07 )	14.7 ( 202.2 )	14.56 ( 9.64 )	3.86 ( 2.2 )	8.53e-41
Infections and infestations	Pneumonia bacterial*	15	3.53 ( 2.13 - 5.86 )	3.53 ( 27.15 )	3.52 ( 2.31 )	1.82 ( 0.15 )	0.000102213
Nervous system disorders	Brain fog*	15	3.51 ( 2.11 - 5.82 )	3.51 ( 26.81 )	3.5 ( 2.29 )	1.81 ( 0.14 )	0.000120201
Respiratory, thoracic and mediastinal disorders	Pulmonary pain*	14	8.15 ( 4.82 - 13.79 )	8.15 ( 87.33 )	8.11 ( 5.22 )	3.02 ( 1.35 )	4.72e-17
Surgical and medical procedures	Cardiac operation*	14	3.83 ( 2.26 - 6.47 )	3.83 ( 29.14 )	3.82 ( 2.46 )	1.93 ( 0.27 )	4.22e-05
Surgical and medical procedures	Cholecystectomy*	14	3.63 ( 2.15 - 6.13 )	3.63 ( 26.56 )	3.62 ( 2.33 )	1.86 ( 0.19 )	0.00014536
Gastrointestinal disorders	Gastrointestinal perforation	13	7.15 ( 4.15 - 12.33 )	7.15 ( 68.42 )	7.12 ( 4.51 )	2.83 ( 1.16 )	4.17e-13
Surgical and medical procedures	Stent placement*	13	4.09 ( 2.37 - 7.06 )	4.09 ( 30.29 )	4.08 ( 2.59 )	2.03 ( 0.36 )	2.65e-05
Vascular disorders	Aortic aneurysm*	13	3.64 ( 2.11 - 6.28 )	3.64 ( 24.86 )	3.64 ( 2.31 )	1.86 ( 0.2 )	0.000354353
Respiratory, thoracic and mediastinal disorders	Pneumomediastinum*	13	17.25 ( 9.98 - 29.8 )	17.24 ( 196.54 )	17.05 ( 10.79 )	4.09 ( 2.42 )	4.87e-39
Neoplasms benign, malignant and unspecified (incl cysts and polyps)	Small cell lung cancer*	13	18.91 ( 10.94 - 32.68 )	18.9 ( 217.56 )	18.67 ( 11.81 )	4.22 ( 2.55 )	2.8e-43
Respiratory, thoracic and mediastinal disorders	Pulmonary haemorrhage*	13	4.2 ( 2.44 - 7.24 )	4.2 ( 31.61 )	4.19 ( 2.66 )	2.07 ( 0.4 )	1.41e-05
Metabolism and nutrition disorders	Appetite disorder	13	4.16 ( 2.42 - 7.18 )	4.16 ( 31.15 )	4.15 ( 2.63 )	2.05 ( 0.39 )	1.76e-05
Blood and lymphatic system disorders	Haemorrhagic diathesis	12	7.58 ( 4.3 - 13.37 )	7.58 ( 68.14 )	7.54 ( 4.69 )	2.91 ( 1.25 )	5.88e-13
Gastrointestinal disorders	Intestinal haemorrhage*	12	4.96 ( 2.82 - 8.75 )	4.96 ( 37.83 )	4.95 ( 3.08 )	2.31 ( 0.64 )	8.41e-07
Gastrointestinal disorders	Gastrointestinal sounds abnormal*	12	5.56 ( 3.16 - 9.81 )	5.56 ( 44.74 )	5.55 ( 3.45 )	2.47 ( 0.8 )	3.28e-08
Nervous system disorders	Parosmia*	11	3.56 ( 1.97 - 6.44 )	3.56 ( 20.2 )	3.55 ( 2.17 )	1.83 ( 0.16 )	0.00385247
General disorders and administration site conditions	Disease complication	11	5.14 ( 2.84 - 9.29 )	5.14 ( 36.52 )	5.12 ( 3.12 )	2.36 ( 0.69 )	1.79e-06
Gastrointestinal disorders	Haemorrhoidal haemorrhage*	11	4.67 ( 2.58 - 8.44 )	4.67 ( 31.6 )	4.66 ( 2.84 )	2.22 ( 0.55 )	1.79e-05
Cardiac disorders	Right ventricular failure*	11	3.45 ( 1.91 - 6.23 )	3.45 ( 19.06 )	3.44 ( 2.1 )	1.78 ( 0.12 )	0.00662005
Renal and urinary disorders	Urine abnormality*	11	4.9 ( 2.71 - 8.85 )	4.89 ( 33.97 )	4.88 ( 2.97 )	2.29 ( 0.62 )	5.9e-06
Renal and urinary disorders	Nephrotic syndrome	10	3.69 ( 1.99 - 6.87 )	3.69 ( 19.6 )	3.69 ( 2.19 )	1.88 ( 0.22 )	0.00564039
Injury, poisoning and procedural complications	Wrong dose	10	7.27 ( 3.9 - 13.53 )	7.27 ( 53.77 )	7.23 ( 4.3 )	2.85 ( 1.19 )	7.47e-10
Surgical and medical procedures	Eye operation*	10	4.77 ( 2.56 - 8.87 )	4.77 ( 29.68 )	4.76 ( 2.83 )	2.25 ( 0.58 )	5.04e-05
Surgical and medical procedures	Coronary arterial stent insertion*	10	4.22 ( 2.27 - 7.86 )	4.22 ( 24.53 )	4.21 ( 2.51 )	2.08 ( 0.41 )	0.00055652
Investigations	Oxygen saturation increased*	9	49.81 ( 25.63 - 96.81 )	49.79 ( 416.02 )	48.17 ( 27.62 )	5.59 ( 3.91 )	2.62e-80
General disorders and administration site conditions	Physical deconditioning	9	7.39 ( 3.84 - 14.23 )	7.39 ( 49.49 )	7.36 ( 4.25 )	2.88 ( 1.21 )	6.99e-09
Gastrointestinal disorders	Colitis ischaemic*	9	3.6 ( 1.87 - 6.92 )	3.6 ( 16.85 )	3.59 ( 2.08 )	1.84 ( 0.18 )	0.022861
Surgical and medical procedures	Orthopaedic procedure*	9	35.85 ( 18.5 - 69.46 )	35.84 ( 297.45 )	35 ( 20.12 )	5.13 ( 3.46 )	2.84e-57
Neoplasms benign, malignant and unspecified (incl cysts and polyps)	Non-small cell lung cancer*	8	3.72 ( 1.86 - 7.46 )	3.72 ( 15.9 )	3.72 ( 2.08 )	1.89 ( 0.23 )	0.0401509
Gastrointestinal disorders	Large intestinal haemorrhage*	8	7.89 ( 3.94 - 15.8 )	7.88 ( 47.82 )	7.85 ( 4.39 )	2.97 ( 1.3 )	2.06e-08
Gastrointestinal disorders	Diverticulum intestinal haemorrhagic*	8	6.55 ( 3.27 - 13.12 )	6.55 ( 37.44 )	6.52 ( 3.65 )	2.71 ( 1.04 )	2.2e-06
Respiratory, thoracic and mediastinal disorders	Hypersensitivity pneumonitis*	8	13.97 ( 6.96 - 28.04 )	13.97 ( 95.42 )	13.85 ( 7.73 )	3.79 ( 2.12 )	1.24e-17
Respiratory, thoracic and mediastinal disorders	Paranasal sinus hypersecretion*	8	4.75 ( 2.37 - 9.5 )	4.74 ( 23.57 )	4.73 ( 2.65 )	2.24 ( 0.58 )	0.00118143
Respiratory, thoracic and mediastinal disorders	Cough decreased*	7	149.25 ( 68.55 - 324.96 )	149.21 ( 934.35 )	135.38 ( 70.6 )	7.08 ( 5.38 )	7.68e-175
Cardiac disorders	Cor pulmonale*	7	22.21 ( 10.53 - 46.85 )	22.2 ( 139.59 )	21.88 ( 11.72 )	4.45 ( 2.78 )	1.24e-25
Surgical and medical procedures	Transplant*	7	6.26 ( 2.98 - 13.15 )	6.26 ( 30.78 )	6.23 ( 3.35 )	2.64 ( 0.97 )	5.83e-05
Surgical and medical procedures	Gallbladder operation*	7	4.41 ( 2.1 - 9.25 )	4.41 ( 18.37 )	4.4 ( 2.36 )	2.14 ( 0.47 )	0.0151263
Neoplasms benign, malignant and unspecified (incl cysts and polyps)	Bronchial carcinoma*	7	23.77 ( 11.26 - 50.16 )	23.76 ( 150.17 )	23.4 ( 12.52 )	4.55 ( 2.88 )	1.26e-27
Immune system disorders	Anti-neutrophil cytoplasmic antibody positive vasculitis*	6	5.14 ( 2.31 - 11.47 )	5.14 ( 19.96 )	5.13 ( 2.62 )	2.36 ( 0.69 )	0.00937697
Surgical and medical procedures	Lung operation*	6	14.64 ( 6.55 - 32.73 )	14.64 ( 75.5 )	14.5 ( 7.4 )	3.86 ( 2.19 )	3.85e-13
Investigations	Gastric pH decreased*	6	12.89 ( 5.77 - 28.79 )	12.88 ( 65.19 )	12.78 ( 6.52 )	3.68 ( 2.01 )	3.12e-11
Surgical and medical procedures	Gastrostomy*	6	7.82 ( 3.51 - 17.45 )	7.82 ( 35.5 )	7.78 ( 3.98 )	2.96 ( 1.29 )	1.07e-05
Surgical and medical procedures	Gastrointestinal tube insertion*	6	5.94 ( 2.66 - 13.24 )	5.94 ( 24.53 )	5.92 ( 3.02 )	2.56 ( 0.9 )	0.00126031
Gastrointestinal disorders	Discoloured vomit*	6	12.2 ( 5.46 - 27.25 )	12.2 ( 61.16 )	12.1 ( 6.18 )	3.6 ( 1.93 )	1.75e-10
Renal and urinary disorders	Urinary bladder haemorrhage*	6	6.34 ( 2.84 - 14.13 )	6.33 ( 26.84 )	6.31 ( 3.23 )	2.66 ( 0.99 )	0.000460575
Infections and infestations	Cholecystitis infective*	6	5.01 ( 2.25 - 11.18 )	5.01 ( 19.21 )	5 ( 2.56 )	2.32 ( 0.65 )	0.0130384
Investigations	Blood electrolytes decreased*	6	9.54 ( 4.27 - 21.29 )	9.54 ( 45.55 )	9.48 ( 4.84 )	3.24 ( 1.58 )	1.41e-07
Respiratory, thoracic and mediastinal disorders	Vocal cord disorder*	6	7.29 ( 3.27 - 16.25 )	7.28 ( 32.37 )	7.25 ( 3.71 )	2.86 ( 1.19 )	4.17e-05
Investigations	Pulmonary function test increased*	5	233.83 ( 90.92 - 601.4 )	233.79 ( 998 )	201.46 ( 91.39 )	7.65 ( 5.92 )	1.92e-175
Skin and subcutaneous tissue disorders	Subcutaneous emphysema*	5	12.78 ( 5.3 - 30.84 )	12.78 ( 53.83 )	12.68 ( 6.07 )	3.66 ( 1.99 )	9.27e-09
Hepatobiliary disorders	Hepatitis toxic*	5	5.27 ( 2.19 - 12.69 )	5.27 ( 17.24 )	5.26 ( 2.52 )	2.39 ( 0.73 )	0.0412611
Infections and infestations	Pneumonia pseudomonal*	5	6.28 ( 2.61 - 15.12 )	6.28 ( 22.1 )	6.26 ( 3 )	2.65 ( 0.98 )	0.0052039
Infections and infestations	Dysentery*	5	5.32 ( 2.21 - 12.8 )	5.32 ( 17.46 )	5.3 ( 2.54 )	2.41 ( 0.74 )	0.0375135
Gastrointestinal disorders	Enterocolitis haemorrhagic*	5	8.76 ( 3.64 - 21.12 )	8.76 ( 34.18 )	8.72 ( 4.18 )	3.12 ( 1.45 )	3.24e-05
Investigations	Oxygen consumption	5	63.59 ( 25.97 - 155.71 )	63.57 ( 295.01 )	60.95 ( 28.81 )	5.93 ( 4.24 )	1.56e-51
Gastrointestinal disorders	Oesophageal rupture*	5	14.64 ( 6.07 - 35.34 )	14.64 ( 62.91 )	14.5 ( 6.94 )	3.86 ( 2.19 )	2.18e-10
Investigations	Antineutrophil cytoplasmic antibody positive*	4	14.11 ( 5.27 - 37.77 )	14.11 ( 48.24 )	13.98 ( 6.13 )	3.81 ( 2.13 )	2.79e-07
Injury, poisoning and procedural complications	Pneumoconiosis*	4	47.92 ( 17.7 - 129.77 )	47.92 ( 177.87 )	46.42 ( 20.17 )	5.54 ( 3.85 )	4.23e-29
Surgical and medical procedures	Pulmonary resection*	4	33.91 ( 12.58 - 91.4 )	33.91 ( 124.82 )	33.15 ( 14.46 )	5.05 ( 3.37 )	3.31e-20
Reproductive system and breast disorders	Prostatic haemorrhage*	4	27.48 ( 10.22 - 73.91 )	27.48 ( 100.16 )	26.99 ( 11.79 )	4.75 ( 3.08 )	4.63e-16
Social circumstances	Dependence on oxygen therapy*	4	15.5 ( 5.79 - 41.53 )	15.5 ( 53.69 )	15.35 ( 6.73 )	3.94 ( 2.27 )	3.3e-08
Respiratory, thoracic and mediastinal disorders	Increased viscosity of bronchial secretion*	4	15.1 ( 5.64 - 40.44 )	15.1 ( 52.12 )	14.95 ( 6.56 )	3.9 ( 2.23 )	6.11e-08
Respiratory, thoracic and mediastinal disorders	Lung perforation*	4	20.28 ( 7.56 - 54.4 )	20.27 ( 72.28 )	20.01 ( 8.76 )	4.32 ( 2.65 )	2.34e-11
Investigations	Oxygen consumption decreased*	3	9.6 ( 3.08 - 29.88 )	9.6 ( 22.96 )	9.54 ( 3.69 )	3.25 ( 1.58 )	0.0145584
Surgical and medical procedures	Bone operation*	3	11.38 ( 3.66 - 35.46 )	11.38 ( 28.19 )	11.3 ( 4.37 )	3.5 ( 1.83 )	0.00216287
Investigations	Blood viscosity decreased*	3	14.89 ( 4.78 - 46.45 )	14.89 ( 38.48 )	14.75 ( 5.69 )	3.88 ( 2.21 )	5.28e-05
Infections and infestations	Gingival abscess*	3	8.77 ( 2.82 - 27.28 )	8.77 ( 20.52 )	8.72 ( 3.37 )	3.12 ( 1.45 )	0.0356223
Metabolism and nutrition disorders	Diet refusal*	3	11.57 ( 3.71 - 36.03 )	11.57 ( 28.73 )	11.48 ( 4.44 )	3.52 ( 1.85 )	0.00178267
Cardiac disorders	Paroxysmal arrhythmia*	3	83.63 ( 26.12 - 267.81 )	83.62 ( 231.55 )	79.12 ( 29.88 )	6.31 ( 4.6 )	1.73e-34
Surgical and medical procedures	Lung lobectomy*	3	19.95 ( 6.38 - 62.34 )	19.95 ( 53.26 )	19.69 ( 7.59 )	4.3 ( 2.62 )	2.69e-07
Surgical and medical procedures	Drug therapy*	3	25.73 ( 8.22 - 80.6 )	25.73 ( 70.07 )	25.3 ( 9.73 )	4.66 ( 2.98 )	6.92e-10
Congenital, familial and genetic disorders	Hermansky-Pudlak syndrome*	3	4348.94 ( 452.34 - 41811.71 )	4348.48 ( 3259.86 )	1087.87 ( 163.73 )	10.09 ( 7.98 )	0
Gastrointestinal disorders	Abdominal symptom	3	9.41 ( 3.02 - 29.3 )	9.41 ( 22.41 )	9.36 ( 3.62 )	3.23 ( 1.55 )	0.0177948
Surgical and medical procedures	Unevaluable therapy*	3	255.82 ( 74.96 - 873 )	255.79 ( 647.18 )	217.57 ( 77.9 )	7.77 ( 5.98 )	2.19e-97
