# Supplementary material for: Post-marketing safety concerns with pirfenidone and nintedanib: an analysis of individual case safety reports from the FDA adverse event reporting system database and the Japanese adverse drug event report databases
Source: Front Pharmacol. 2025 Apr 28;16:1530697. doi: 10.3389/fphar.2025.1530697 (PMC12067420; doi:10.3389/fphar.2025.1530697)
Supplement: Supplementary file 1 [file DataSheet1.zip › Supplementary table 4.XLSX]

## Sheet: Sheet1
Pirfenidone
SOC name	n	min	max	median	iqr	q1	q3	mean	sd	se
General disorders and administration site conditions	3941	1	3255	148	397	35	432	313.907	407.407	6.48971
Gastrointestinal disorders	2928	1	2367	57	173.25	15	188.25	171.671	294.557	5.44356
Respiratory, thoracic and mediastinal disorders	1885	1	3242	119	342	26	368	284.49	403.387	9.29107
Skin and subcutaneous tissue disorders	1202	1	2143	72	114.75	29	143.75	128.935	196.825	5.67711
Nervous system disorders	1195	1	3242	54	175.5	15.5	191	172.267	304.553	8.81005
Infections and infestations	1069	1	2875	170	440	44	484	347.175	441.526	13.5042
Investigations	1059	1	2337	74	199	18	217	191.788	302.839	9.30602
Metabolism and nutrition disorders	702	1	3242	66.5	184	18	202	185.399	313.101	11.8172
Injury, poisoning and procedural complications	641	1	2337	154	406	39	445	324.789	425.078	16.7896
Psychiatric disorders	507	1	3200	53	159.5	14	173.5	158.107	288.658	12.8198
Cardiac disorders	416	1	3242	129	349.25	35.75	385	303.478	419.585	20.5718
Musculoskeletal and connective tissue disorders	400	1	2201	98.5	252.75	17.75	270.5	218.31	304.978	15.2489
Surgical and medical procedures	286	1	3200	306	798.75	106.25	905	538.678	539.396	31.8952
Vascular disorders	227	1	2741	107	343	20.5	363.5	237.912	323.756	21.4884
Neoplasms benign, malignant and unspecified (incl cysts and polyps)	138	3	2367	274.5	531.5	50.25	581.75	447.254	533.002	45.3722
Renal and urinary disorders	138	1	1408	126	297.5	28	325.5	248.442	315.551	26.8615
Hepatobiliary disorders	109	2	1399	66	120	31	151	174.018	297.824	28.5263
Eye disorders	91	1	1076	45	140.5	14	154.5	122.901	187.553	19.6609
Blood and lymphatic system disorders	90	2	2337	109.5	307.75	44	351.75	253.622	368.958	38.8915
Immune system disorders	52	1	1282	45	180.75	19.25	200	137.038	206.656	28.658
Ear and labyrinth disorders	37	1	552	44	210	14	224	138.622	176.252	28.9757
Reproductive system and breast disorders	22	1	1746	81	100.75	60	160.75	234.591	400.361	85.3571
Nintedanib
SOC name	n	min	max	median	iqr	q1	q3	mean	sd	se
Gastrointestinal disorders	7753	1	2714	35	157	7	164	168.1	310.493	3.52628
Respiratory, thoracic and mediastinal disorders	4371	1	2683	56	220.5	13	233.5	205.969	347.187	5.25138
General disorders and administration site conditions	3490	1	2924	44	177	10	187	183.103	339.065	5.73944
Investigations	2469	1	2922	36	145	9	154	174.013	335.837	6.75878
Infections and infestations	1929	1	2531	59	288	14	302	245.069	399.87	9.10443
Nervous system disorders	1750	1	2922	39	178	7	185	180.052	340.978	8.15093
Metabolism and nutrition disorders	1380	1	2922	42	142	10	152	161.03	306.771	8.25799
Musculoskeletal and connective tissue disorders	830	1	2068	40	197	7	204	192.735	341.937	11.8688
Injury, poisoning and procedural complications	822	1	2531	73	315.5	14.25	329.75	255.118	408.387	14.2441
Cardiac disorders	655	1	2922	57	259.5	14	273.5	230.479	388.087	15.1638
Vascular disorders	638	1	2381	42	167.25	9	176.25	199.094	356.339	14.1076
Psychiatric disorders	587	1	2489	43	150	11	161	176.424	341.155	14.081
Skin and subcutaneous tissue disorders	530	1	2217	20.5	58	7	65	102.109	247.96	10.7707
Hepatobiliary disorders	529	1	1833	21	76	7	83	106.382	245.463	10.6723
Renal and urinary disorders	450	1	2065	48	222	14	236	179.687	310.996	14.6605
Neoplasms benign, malignant and unspecified (incl cysts and polyps)	376	1	2171	105	315.75	27.75	343.5	282.747	418.707	21.5932
Blood and lymphatic system disorders	373	1	2531	25	70	6	76	104.957	279.757	14.4853
Surgical and medical procedures	353	1	2683	121	395	32	427	328.773	448.012	23.8453
Eye disorders	209	1	2489	49	257	7	264	205.191	378.619	26.1896
Ear and labyrinth disorders	80	1	1052	46	117.5	13.5	131	149.525	272.381	30.4531
Immune system disorders	78	1	2099	38	180.5	11	191.5	163.128	298.765	33.8285
Reproductive system and breast disorders	53	1	1179	32	100	11	111	182.472	317.749	43.6462
Social circumstances	52	1	1341	76.5	229.25	25.75	255	214.692	334.527	46.3905
