# Supplementary material for: Post-marketing safety concerns with pirfenidone and nintedanib: an analysis of individual case safety reports from the FDA adverse event reporting system database and the Japanese adverse drug event report databases
Source: Front Pharmacol. 2025 Apr 28;16:1530697. doi: 10.3389/fphar.2025.1530697 (PMC12067420; doi:10.3389/fphar.2025.1530697)
Supplement: Supplementary file 1 [file DataSheet1.zip › Supplementary table 5.XLSX]

## Sheet: Sheet1
Pirfenidone
	PT	n	min	max	median	iqr	q1	q3	mean	sd	se
Skin and subcutaneous tissue disorders	Rash	359	1	1430	74	101	32	133	116.499	151.968	8.02058
	Pruritus	197	1	1754	66	110	24	134	136.914	236.136	16.824
	Photosensitivity reaction	84	2	1056	88	123.75	40.25	164	150.929	203.018	22.1511
	Erythema	77	2	2143	54	120	15	135	147.208	300.017	34.1901
	Rash pruritic	52	1	385	66	78.25	41	119.25	94.25	86.8063	12.0379
	Urticaria	42	1	528	54	93.5	24	117.5	92.7619	118.886	18.3445
	Dry skin	39	1	743	74	139	28	167	157.231	196.756	31.5062
	Skin exfoliation	39	1	511	80	185.5	26	211.5	136.179	145.405	23.2834
	Blister	32	1	209	59.5	60.25	21	81.25	60.6562	46.3428	8.19232
	Rash erythematous	29	3	349	76	84	47	131	103.138	80.4855	14.9458
	Alopecia	20	2	501	150.5	156.5	98.5	255	184.55	141.692	31.6833
Respiratory, thoracic and mediastinal disorders	Dyspnoea	503	1	3200	80	296	20	316	247.549	389.523	17.368
	Cough	227	1	1401	85	193.5	16	209.5	183.374	269.097	17.8606
	Respiratory failure	97	1	2552	125	383	34	417	310.196	440.864	44.763
	Productive cough	67	1	1746	106	317.5	14	331.5	258.119	358.093	43.7481
	Lung disorder	60	4	2397	263	425.5	47.75	473.25	405.883	519.772	67.1023
	Acute respiratory failure	41	2	1126	196	477	50	527	322.439	332.662	51.9531
	Hypoxia	41	2	1890	226	461	41	502	403.488	472.542	73.7986
	Pneumothorax	40	1	2337	158	194.75	84.75	279.5	292.125	418.772	66.2137
	Rhinorrhoea	34	1	1448	85	249.5	14.5	264	300.206	446.426	76.5615
	Haemoptysis	33	3	1430	76	315	23	338	270.606	385.048	67.0282
	Pulmonary embolism	31	12	3242	177	396.5	79	475.5	406.871	623.4	111.966
Gastrointestinal disorders	Nausea	771	1	2170	51	139	15	154	146.117	259.519	9.34636
	Diarrhoea	489	1	2199	62	200	15	215	189.994	318.814	14.4173
	Abdominal discomfort	252	1	2170	54	164.5	14	178.5	149	251.455	15.8402
	Vomiting	245	1	2075	49	176	14	190	187.22	323.451	20.6645
	Abdominal pain upper	201	1	2075	78	213	15	228	182.776	281.921	19.8852
	Dyspepsia	177	1	1076	36	146	14	160	125.023	188.426	14.1629
	Abdominal pain	96	1	1724	56.5	222.25	16.25	238.5	197.833	309.556	31.594
	Constipation	93	1	1362	67	187	16	203	214.989	326.375	33.8435
	Gastrooesophageal reflux disease	90	1	1789	60.5	176.5	17	193.5	146.111	242.357	25.5467
	Flatulence	50	2	1019	43	137	10.75	147.75	128.68	210.711	29.799
	Abdominal distension	44	2	883	35	118	9	127	96.25	164.772	24.8403
	Eructation	26	2	883	29.5	77.75	8.25	86	138.654	242.763	47.6098
	Dry mouth	23	1	1003	148	282	31	313	237.304	294.158	61.3363
	Dysphagia	23	1	2367	285	627.5	25.5	653	445.348	557.22	116.188
General disorders and administration site conditions	Death	2037	1	3255	267	533	95	628	431.319	453.559	10.0494
	Fatigue	532	1	1601	45	133.25	14	147.25	126.34	207.791	9.00887
	Asthenia	205	1	1619	36	114	14	128	131.644	236.071	16.4879
	Malaise	194	1	1372	62.5	199.75	16	215.75	184.474	277.144	19.8977
	Chest pain	79	2	1313	133	284	14.5	298.5	225.228	276.995	31.1644
	Pain	66	1	915	44.5	265	15.25	280.25	182.803	259.4	31.9299
	General physical health deterioration	57	1	3242	122	504	24	528	328.526	515.959	68.3404
	Peripheral swelling	56	1	1724	48	128.75	20.75	149.5	198.75	338.746	45.2668
	Pyrexia	45	2	1252	39	138	22	160	146.244	241.596	36.0151
	Drug intolerance	39	7	723	80	114	29	143	130.872	153.266	24.5422
	Condition aggravated	36	2	1808	160	496	47.75	543.75	354.194	426.939	71.1565
	Feeling abnormal	36	1	883	32.5	92.25	12.75	105	112.917	200.088	33.348
	Gait disturbance	30	5	1678	147.5	371.75	21.5	393.25	271.533	359.766	65.6841
	Disease progression	28	2	2359	289	331.75	83	414.75	414.857	529.008	99.9731
	Swelling	27	1	604	74	99	25	124	104.296	131.58	25.3226
	Chills	25	3	792	16	25	11	36	93.36	183.669	36.7337
Metabolism and nutrition disorders	Decreased appetite	539	1	3242	57	145.5	17	162.5	155.993	274.672	11.831
	Dehydration	40	1	1432	161.5	456.25	38.75	495	359.55	435.309	68.8285
	Feeding disorder	29	2	883	124	177	28	205	179.241	233.973	43.4477
	Fluid retention	22	2	1073	91	453	56	509	309.5	386.907	82.4889
