# Supplementary material for: Post-marketing safety concerns with pirfenidone and nintedanib: an analysis of individual case safety reports from the FDA adverse event reporting system database and the Japanese adverse drug event report databases
Source: Front Pharmacol. 2025 Apr 28;16:1530697. doi: 10.3389/fphar.2025.1530697 (PMC12067420; doi:10.3389/fphar.2025.1530697)
Supplement: Supplementary file 1 [file DataSheet1.zip › Supplementary table 6.XLSX]

## Sheet: Sheet1
Nintedanib
	PT	n	min	max	median	iqr	q1	q3	mean	sd	se
Respiratory, thoracic and mediastinal disorders	Dyspnoea	831	1	2112	42	190.5	11	201.5	180.597	326.484	11.3256
	Cough	540	1	2489	53.5	218.25	11	229.25	197.231	337.037	14.5037
	Productive cough	276	1	1734	60	188	16	204	187.384	307.272	18.4956
	Epistaxis	188	1	1956	36.5	160.75	9	169.75	172.043	327.072	23.8542
	Dyspnoea exertional	183	1	2048	79	249.5	16	265.5	225.781	355.279	26.263
	Respiratory failure	130	2	2262	86.5	242	23.25	265.25	215.331	330.093	28.9511
	Pulmonary embolism	128	1	1748	52	137.25	21.75	159	183.016	337.293	29.8127
	Pneumothorax	112	1	1085	42	103.5	16	119.5	118.839	181.067	17.1092
	Haemoptysis	88	1	1404	61	183.25	14.75	198	181.614	305.715	32.5894
	Lung disorder	72	1	2489	60	313.75	12	325.75	228.028	383.43	45.1877
	Dysphonia	70	1	1172	36	193.25	4.75	198	140.829	239.635	28.6419
	Hypoxia	61	1	2114	97	235	19	254	278.23	450.753	57.7131
	Rhinorrhoea	61	1	1023	58	428	18	446	247.311	316.274	40.4947
Gastrointestinal disorders	Diarrhoea	2382	1	2262	41	181	9	190	181.371	324.603	6.65092
	Nausea	1013	1	1956	28	106	6	112	140.429	274.32	8.6189
	Vomiting	640	1	1884	29	102	6	108	136.142	270.894	10.708
	Constipation	445	1	2044	31	102	7	109	137.737	275.529	13.0613
	Abdominal pain upper	431	1	2007	34	126.5	6	132.5	137.313	260.359	12.541
	Abdominal pain	258	1	1917	34	162.5	6.25	168.75	189.922	360.527	22.4454
	Flatulence	184	1	2217	46	252	12	264	213.277	345.385	25.4622
	Abdominal distension	147	1	2217	35	257	7	264	162.122	301.774	24.8899
	Haematochezia	115	1	1757	56	252	27.5	279.5	243.365	394.391	36.7771
	Dyspepsia	110	1	1777	32.5	250.75	7	257.75	187.9	320.337	30.5429
	Rectal haemorrhage	95	1	1457	30	129	6.5	135.5	144.989	272.715	27.9799
	Faeces soft	88	1	1598	30	81	8	89	141.636	297.24	31.6858
	Gastrooesophageal reflux disease	81	1	1859	40	219	7	226	206.062	353.799	39.311
	Faeces discoloured	72	1	1109	46	148.5	7	155.5	150.139	244.018	28.7578
	Dry mouth	64	1	1884	52.5	100.75	5	105.75	148.281	296.84	37.105
	Dysphagia	56	1	1265	52	264.5	5.75	270.25	211.5	320.322	42.8048
Hepatobiliary disorders	Liver disorder	116	1	1047	19.5	35.5	6.75	42.25	67.0431	139.298	12.9335
	Hepatic function abnormal	92	1	592	14	56	5.75	61.75	53.2391	97.7668	10.1929
	Drug-induced liver injury	40	2	314	12	25.75	5	30.75	32.55	57.5464	9.09888
	Hepatotoxicity	28	2	452	16.5	70	6.5	76.5	59.3571	92.6076	17.5012
	Cholelithiasis	26	3	811	53	175.75	22.25	198	146.808	199.67	39.1585
	Liver injury	24	1	1075	25	42.25	12.25	54.5	90.3333	219.159	44.7357
	Hepatitis	23	1	1404	31	97.5	19	116.5	174.13	327.451	68.2782
	Jaundice	20	2	1833	55.5	178	13	191	221.85	436.349	97.5705
Metabolism and nutrition disorders	Decreased appetite	759	1	2262	37	131	9.5	140.5	149.422	290.371	10.5398
	Dehydration	187	1	1956	46	146	11.5	157.5	168.765	300.75	21.993
	Hypophagia	47	2	2112	84	215	24	239	221.298	383.503	55.9397
	Fluid retention	44	2	617	60	313.5	16	329.5	156.659	169.323	25.5264
	Hyponatraemia	42	1	2044	19	82.5	6.25	88.75	147.024	362.42	55.9226
	Hypokalaemia	31	1	1465	40	89	11.5	100.5	179.161	361.313	64.8937
	Feeding disorder	30	1	1087	39	102.25	7.25	109.5	133.1	246.201	44.95
	Abnormal loss of weight	22	1	956	85.5	169.25	4.25	173.5	201.182	299.519	63.8578
Investigations	Weight decreased	629	1	2922	52	191	11	202	194.758	348.059	13.878
	Oxygen saturation decreased	193	1	2381	54	241	12	253	212.259	368.966	26.5587
	Hepatic enzyme increased	135	1	1917	30	82.5	11	93.5	142.341	309.678	26.6529
	Blood pressure increased	108	1	1379	22	87.5	6.75	94.25	136.269	289.067	27.8155
	Weight increased	73	1	1483	36	215	11	226	199.082	321.841	37.6686
	Liver function test increased	61	1	769	42	102	16	118	116.213	183.399	23.4819
	Alanine aminotransferase increased	60	1	1465	21	45	7.75	52.75	93.1167	243.316	31.4119
	Heart rate increased	56	1	1884	26.5	233	8.75	241.75	223.232	414.085	55.3345
	Aspartate aminotransferase increased	53	1	1465	19	35	7	42	61.2264	200.614	27.5564
	Platelet count decreased	52	1	1777	26	95.25	9.75	105	123.019	312.217	43.2967
Infections and infestations	Pneumonia	405	1	2531	57	237	14	251	224.464	393.899	19.573
	Nasopharyngitis	172	1	2068	51	381.5	11.75	393.25	272.628	413.837	31.5548
	COVID-19	144	1	2183	128.5	453.75	31	484.75	357.215	461.142	38.4285
	Urinary tract infection	111	2	2381	66	276.5	12	288.5	267.757	461.649	43.8178
	Influenza	72	1	2048	63.5	255	14	269	234.972	369.671	43.5662
	Sepsis	71	1	2114	34	177.5	7.5	185	223.887	420.658	49.9229
	Infection	65	1	1598	55	311	21	332	228.646	360.252	44.6837
	Respiratory tract infection	54	3	2489	133.5	710.25	22	732.25	451.019	576.839	78.4978
	Bronchitis	50	2	796	45	226.75	6.5	233.25	158.38	230.863	32.6489
